# Supplementary material for: 2,2-Diphenyl-N-(1,3-thia­zol-2-yl)acetamide
Source: Acta Crystallogr Sect E Struct Rep Online. 2012 Apr 6;68(Pt 5):o1312–3. doi: 10.1107/S1600536812013840 (PMC3344455; doi:10.1107/S1600536812013840)
Supplement: Supplementary file 1 [file e-68-o1312-sup1.cif]

##############################################################################
#                                                                            #
# This CIF contains the data in a paper accepted for publication in          #
# Acta Crystallographica Section E. It conforms to the requirements of       #
# Notes for Authors for Acta Crystallographica Section E, and has been       #
# peer reviewed under the auspices of the IUCr Commission on Journals.       #
#                                                                            #
# Full details of the Crystallographic Information File format               #
# are given in the paper "The Crystallographic Information File (CIF):       #
# a New Standard Archive File for Crystallography" by S. R. Hall, F. H.      #
# Allen and I. D. Brown [Acta Cryst. (1991), A47, 655-685].                  #
#                                                                            #
# The current version of the core CIF dictionary is obtainable from          #
# ftp://ftp.iucr.org/pub/cif_core.dic.                                       #
#                                                                            #
# Software is freely available for graphical display of the structure(s)     #
# in this CIF. For information consult the CIF software page                 #
# http://www.iucr.org/resources/cif/software.                                #
#                                                                            #
# This file may be used for bona fide research purposes within the           #
# scientific community so long as proper attribution is given to the journal # 
# article from which it was obtained.                                        #
#                                                                            #
##############################################################################
data_global
_audit_creation_method     'form.cif (version 2.0)'
_journal_data_validation_number     ?
_journal_date_recd_electronic     2012-03-26
_journal_date_accepted     2012-03-30
_journal_name_full     'Acta Crystallographica, Section E'
_journal_year     2012
_journal_volume     68
_journal_issue      5
_journal_page_first     o1312
_journal_page_last     o1313
_journal_paper_category     QO
_journal_paper_doi     10.1107/S1600536812013840
_journal_coeditor_code     LH5446
_publ_contact_author_name     'Prof. Fun, Hoong-Kun'
_publ_contact_author_address
;
      X-ray Crystallography Unit
      School of Physics
      Universiti Sains Malaysia
      11800 USM, Penang
      MALAYSIA
;
_publ_contact_author_email     'hkfun@usm.my'
_publ_contact_author_fax     '604 6579150'
_publ_contact_author_phone     '604 6533652'
_publ_section_title
;
2,2-Diphenyl-<i>N</i>-(1,3-thiazol-2-yl)acetamide
;
loop_
    _publ_author_name
    _publ_author_footnote
    _publ_author_address
    'Fun, Hoong-Kun'
;
Thomson Reuters ResearcherID: A-3561-2009.
;
;
X-ray Crystallography Unit
School of Physics
Universiti Sains Malaysia
11800 USM, Penang
Malaysia
;
    'Chin Wei Ooi' ?
;
X-ray Crystallography Unit
School of Physics
Universiti Sains Malaysia
11800 USM, Penang
Malaysia
;
    'Prakash S. Nayak' ?
;
Department of Studies in Chemistry
Mangalore University
Mangalagangotri 574 199
India
;
    'B. Narayana' ?
;
Department of Studies in Chemistry
Mangalore University
Mangalagangotri 574 199
India
;
    'B. K. Sarojini' ?
;
Department of Chemistry
P. A. College of Engineering
Nadupadavu
Montepadavu, PO
Mangalore 574 153
India
;
data_I
_audit_creation_method     SHELXL-97
_chemical_name_systematic
;
2,2-Diphenyl-<i>N</i>-(1,3-thiazol-2-yl)acetamide
;
_chemical_name_common     ?
_chemical_formula_moiety     'C17 H14 N2 O S'
_chemical_formula_sum     'C17 H14 N2 O S'
_chemical_formula_iupac     'C17 H14 N2 O S'
_chemical_formula_weight     294.36
_chemical_melting_point     ?
_symmetry_cell_setting     monoclinic
_symmetry_space_group_name_H-M     'P 21/c'
_symmetry_space_group_name_Hall     '-P 2ybc'
loop_
    _symmetry_equiv_pos_as_xyz
    'x, y, z'
    '-x, y+1/2, -z+1/2'
    '-x, -y, -z'
    'x, -y-1/2, z-1/2'
_cell_length_a     5.69150(10)
_cell_length_b     15.1889(2)
_cell_length_c     16.5967(2)
_cell_angle_alpha     90.00
_cell_angle_beta     97.8450(10)
_cell_angle_gamma     90.00
_cell_volume     1421.32(4)
_cell_formula_units_Z     4
_cell_measurement_reflns_used     9903
_cell_measurement_theta_min     2.48
_cell_measurement_theta_max     35.06
_cell_measurement_temperature     100.0(10)
_exptl_crystal_description     'Block'
_exptl_crystal_colour     'colourless'
_exptl_crystal_size_max     0.41
_exptl_crystal_size_mid     0.22
_exptl_crystal_size_min     0.15
_exptl_crystal_density_diffrn     1.376
_exptl_crystal_density_meas     ?
_exptl_crystal_density_method     'not measured'
_exptl_crystal_F_000     616
_exptl_absorpt_coefficient_mu     0.227
_exptl_absorpt_correction_type     multi-scan
_exptl_absorpt_process_details     '(<i>SADABS</i>; Bruker, 2009)'
_exptl_absorpt_correction_T_min     0.9119
_exptl_absorpt_correction_T_max     0.9671
_exptl_special_details
;
The crystal was placed in the cold stream of an Oxford Cryosystems Cobra
open-flow nitrogen cryostat (Cosier & Glazer, 1986) operating at 100.0 (1) K.
;
_diffrn_ambient_temperature     100.0(10)
_diffrn_radiation_type     MoK\a
_diffrn_radiation_wavelength     0.71073
_diffrn_radiation_source     'fine-focus sealed tube'
_diffrn_radiation_monochromator     graphite
_diffrn_measurement_device_type
;
Bruker SMART APEXII CCD area-detector
;
_diffrn_measurement_method     '\f and \w scans'
_diffrn_detector_area_resol_mean     ?
_diffrn_reflns_number     23915
_diffrn_reflns_av_R_equivalents     0.0257
_diffrn_reflns_av_sigmaI/netI     0.0310
_diffrn_reflns_theta_min     2.48
_diffrn_reflns_theta_max     35.15
_diffrn_reflns_theta_full     35.15
_diffrn_measured_fraction_theta_max     0.990
_diffrn_measured_fraction_theta_full     0.990
_diffrn_reflns_limit_h_min     -9
_diffrn_reflns_limit_h_max     9
_diffrn_reflns_limit_k_min     -16
_diffrn_reflns_limit_k_max     24
_diffrn_reflns_limit_l_min     -20
_diffrn_reflns_limit_l_max     26
_diffrn_standards_number     0
_diffrn_standards_interval_count     .
_diffrn_standards_interval_time     .
_diffrn_standards_decay_%     ?
_refine_special_details
;
Refinement of <i>F</i>^2^ against ALL reflections. The weighted <i>R</i>-factor
<i>wR</i> and goodness of fit <i>S</i> are based on <i>F</i>^2^, conventional
<i>R</i>-factors <i>R</i> are based on <i>F</i>, with <i>F</i> set to zero for
negative <i>F</i>^2^. The threshold expression of <i>F</i>^2^ >
\s(<i>F</i>^2^) is used only for calculating <i>R</i>-factors(gt) <i>etc</i>.
and is not relevant to the choice of reflections for refinement.
<i>R</i>-factors based on <i>F</i>^2^ are statistically about twice as large
as those based on <i>F</i>, and <i>R</i>- factors based on ALL data will be
even larger.
;
_reflns_number_total     6275
_reflns_number_gt     5255
_reflns_threshold_expression     I>2\s(I)
_refine_ls_structure_factor_coef     Fsqd
_refine_ls_matrix_type     full
_refine_ls_R_factor_all     0.0533
_refine_ls_R_factor_gt     0.0420
_refine_ls_wR_factor_gt     0.0982
_refine_ls_wR_factor_ref     0.1057
_refine_ls_goodness_of_fit_ref     1.048
_refine_ls_restrained_S_all     1.048
_refine_ls_number_reflns     6275
_refine_ls_number_parameters     194
_refine_ls_number_restraints     0
_refine_ls_hydrogen_treatment     mixed
_refine_ls_weighting_scheme     calc
_refine_ls_weighting_details
         'calc w=1/[\s^2^(Fo^2^)+(0.0448P)^2^+0.6018P] where P=(Fo^2^+2Fc^2^)/3'
_atom_sites_solution_hydrogens     geom
_atom_sites_solution_primary     direct
_atom_sites_solution_secondary     difmap
_refine_ls_shift/su_max     0.002
_refine_ls_shift/su_mean     0.000
_refine_diff_density_max     0.498
_refine_diff_density_min     -0.277
_refine_ls_extinction_method     none
_refine_ls_extinction_coef     ?
loop_
    _atom_type_symbol
    _atom_type_description
    _atom_type_scat_dispersion_real
    _atom_type_scat_dispersion_imag
    _atom_type_scat_source
    'C' 'C' 0.0033 0.0016
                         'International Tables Vol C Tables 4.2.6.8 and 6.1.1.4'
    'H' 'H' 0.0000 0.0000
                         'International Tables Vol C Tables 4.2.6.8 and 6.1.1.4'
    'N' 'N' 0.0061 0.0033
                         'International Tables Vol C Tables 4.2.6.8 and 6.1.1.4'
    'O' 'O' 0.0106 0.0060
                         'International Tables Vol C Tables 4.2.6.8 and 6.1.1.4'
    'S' 'S' 0.1246 0.1234
                         'International Tables Vol C Tables 4.2.6.8 and 6.1.1.4'
_computing_data_collection     'APEX2 (Bruker, 2009)'
_computing_cell_refinement     'SAINT (Bruker, 2009)'
_computing_data_reduction     'SAINT (Bruker, 2009)'
_computing_structure_solution     'SHELXTL (Sheldrick, 2008)'
_computing_structure_refinement     'SHELXTL (Sheldrick, 2008)'
_computing_molecular_graphics     'SHELXTL (Sheldrick, 2008)'
_computing_publication_material
;
SHELXTL (Sheldrick, 2008) and PLATON (Spek, 2009)
;
loop_
    _atom_site_type_symbol
    _atom_site_label
    _atom_site_fract_x
    _atom_site_fract_y
    _atom_site_fract_z
    _atom_site_U_iso_or_equiv
    _atom_site_adp_type
    _atom_site_calc_flag
    _atom_site_refinement_flags
    _atom_site_occupancy
    _atom_site_symmetry_multiplicity
    _atom_site_disorder_assembly
    _atom_site_disorder_group
    S S1 1.07647(4) 0.542027(16) 0.646585(15) 0.01478(6) Uani d . 1 1 . .
    O O1 0.87987(13) 0.70144(5) 0.63542(5) 0.01719(14) Uani d . 1 1 . .
    N N1 0.66503(15) 0.60037(5) 0.55657(5) 0.01345(15) Uani d . 1 1 . .
    N N2 0.75899(15) 0.44947(5) 0.55803(5) 0.01470(15) Uani d . 1 1 . .
    C C1 0.91770(17) 0.83556(6) 0.48940(6) 0.01471(17) Uani d . 1 1 . .
    H H1A 0.9756 0.8479 0.5447 0.018 Uiso calc R 1 1 . .
    C C2 1.04707(18) 0.86252(7) 0.42827(6) 0.01756(18) Uani d . 1 1 . .
    H H2A 1.1911 0.8941 0.4420 0.021 Uiso calc R 1 1 . .
    C C3 0.96610(19) 0.84336(7) 0.34702(6) 0.01904(19) Uani d . 1 1 . .
    H H3A 1.0555 0.8612 0.3055 0.023 Uiso calc R 1 1 . .
    C C4 0.75423(19) 0.79806(7) 0.32711(6) 0.01852(19) Uani d . 1 1 . .
    H H4A 0.6989 0.7845 0.2719 0.022 Uiso calc R 1 1 . .
    C C5 0.62220(18) 0.77229(7) 0.38820(6) 0.01557(17) Uani d . 1 1 . .
    H H5A 0.4761 0.7421 0.3741 0.019 Uiso calc R 1 1 . .
    C C6 0.70288(16) 0.79043(6) 0.46986(6) 0.01264(16) Uani d . 1 1 . .
    C C7 0.56466(16) 0.75681(6) 0.53608(6) 0.01255(16) Uani d . 1 1 . .
    H H7A 0.4160 0.7287 0.5087 0.015 Uiso calc R 1 1 . .
    C C8 0.49405(16) 0.82524(6) 0.59564(6) 0.01339(16) Uani d . 1 1 . .
    C C9 0.36637(18) 0.79582(7) 0.65657(6) 0.01725(18) Uani d . 1 1 . .
    H H9A 0.3371 0.7346 0.6617 0.021 Uiso calc R 1 1 . .
    C C10 0.2815(2) 0.85479(8) 0.70978(7) 0.0214(2) Uani d . 1 1 . .
    H H10A 0.1937 0.8339 0.7506 0.026 Uiso calc R 1 1 . .
    C C11 0.3251(2) 0.94425(8) 0.70328(7) 0.0244(2) Uani d . 1 1 . .
    H H11A 0.2682 0.9847 0.7398 0.029 Uiso calc R 1 1 . .
    C C12 0.4528(2) 0.97440(8) 0.64302(8) 0.0251(2) Uani d . 1 1 . .
    H H12A 0.4833 1.0356 0.6384 0.030 Uiso calc R 1 1 . .
    C C13 0.5361(2) 0.91505(7) 0.58931(7) 0.01917(19) Uani d . 1 1 . .
    H H13A 0.6222 0.9361 0.5481 0.023 Uiso calc R 1 1 . .
    C C14 0.71613(16) 0.68473(6) 0.58191(6) 0.01301(16) Uani d . 1 1 . .
    C C15 0.81095(16) 0.53022(6) 0.58261(6) 0.01279(16) Uani d . 1 1 . .
    C C16 1.12260(18) 0.43055(7) 0.63849(6) 0.01723(18) Uani d . 1 1 . .
    H H16A 1.2576 0.3998 0.6643 0.021 Uiso calc R 1 1 . .
    C C17 0.93884(18) 0.39295(7) 0.59006(6) 0.01634(17) Uani d . 1 1 . .
    H H17A 0.9337 0.3316 0.5788 0.020 Uiso calc R 1 1 . .
    H H1N1 0.548(3) 0.5890(11) 0.5207(10) 0.030(4) Uiso d . 1 1 . .
loop_
    _atom_site_aniso_label
    _atom_site_aniso_U_11
    _atom_site_aniso_U_22
    _atom_site_aniso_U_33
    _atom_site_aniso_U_12
    _atom_site_aniso_U_13
    _atom_site_aniso_U_23
    S1 0.01364(10) 0.01391(11) 0.01602(11) 0.00093(7) -0.00075(8) -0.00122(8)
    O1 0.0178(3) 0.0141(3) 0.0181(3) 0.0002(2) -0.0030(3) -0.0008(3)
    N1 0.0134(3) 0.0112(3) 0.0150(4) 0.0011(3) -0.0009(3) -0.0007(3)
    N2 0.0149(3) 0.0119(3) 0.0168(4) 0.0012(3) 0.0004(3) -0.0009(3)
    C1 0.0146(4) 0.0153(4) 0.0138(4) 0.0009(3) 0.0005(3) 0.0003(3)
    C2 0.0151(4) 0.0185(4) 0.0192(4) 0.0009(3) 0.0031(3) 0.0023(4)
    C3 0.0205(4) 0.0208(5) 0.0166(4) 0.0049(4) 0.0054(3) 0.0046(4)
    C4 0.0225(5) 0.0201(5) 0.0128(4) 0.0045(4) 0.0014(3) 0.0000(3)
    C5 0.0161(4) 0.0156(4) 0.0142(4) 0.0026(3) -0.0007(3) -0.0015(3)
    C6 0.0134(4) 0.0118(4) 0.0127(4) 0.0024(3) 0.0014(3) 0.0003(3)
    C7 0.0126(4) 0.0114(4) 0.0133(4) 0.0008(3) 0.0008(3) -0.0002(3)
    C8 0.0126(4) 0.0139(4) 0.0135(4) 0.0021(3) 0.0009(3) -0.0009(3)
    C9 0.0156(4) 0.0192(4) 0.0172(4) 0.0015(3) 0.0032(3) 0.0018(3)
    C10 0.0201(5) 0.0283(5) 0.0166(4) 0.0051(4) 0.0057(4) 0.0008(4)
    C11 0.0271(5) 0.0261(5) 0.0207(5) 0.0083(4) 0.0061(4) -0.0047(4)
    C12 0.0321(6) 0.0159(5) 0.0289(6) 0.0043(4) 0.0101(5) -0.0039(4)
    C13 0.0236(5) 0.0137(4) 0.0216(5) 0.0023(3) 0.0081(4) -0.0003(4)
    C14 0.0142(4) 0.0119(4) 0.0131(4) 0.0000(3) 0.0024(3) 0.0000(3)
    C15 0.0126(4) 0.0133(4) 0.0125(4) 0.0003(3) 0.0019(3) 0.0002(3)
    C16 0.0167(4) 0.0152(4) 0.0192(4) 0.0036(3) 0.0003(3) -0.0002(3)
    C17 0.0166(4) 0.0129(4) 0.0193(4) 0.0031(3) 0.0013(3) -0.0006(3)
_geom_special_details
;
All e.s.d.'s (except the e.s.d. in the dihedral angle between two l.s. planes)
are estimated using the full covariance matrix. The cell e.s.d.'s are taken
into account individually in the estimation of e.s.d.'s in distances, angles
and torsion angles; correlations between e.s.d.'s in cell parameters are only
used when they are defined by crystal symmetry. An approximate (isotropic)
treatment of cell e.s.d.'s is used for estimating e.s.d.'s involving l.s.
planes.
;
loop_
    _geom_bond_atom_site_label_1
    _geom_bond_atom_site_label_2
    _geom_bond_site_symmetry_2
    _geom_bond_distance
    _geom_bond_publ_flag
    S1 C16 . 1.7215(10) ?
    S1 C15 . 1.7336(10) ?
    O1 C14 . 1.2230(12) ?
    N1 C14 . 1.3675(12) ?
    N1 C15 . 1.3833(12) ?
    N1 H1N1 . 0.847(17) ?
    N2 C15 . 1.3135(12) ?
    N2 C17 . 1.3853(13) ?
    C1 C2 . 1.3939(14) ?
    C1 C6 . 1.4006(13) ?
    C1 H1A . 0.9500 ?
    C2 C3 . 1.3950(15) ?
    C2 H2A . 0.9500 ?
    C3 C4 . 1.3885(16) ?
    C3 H3A . 0.9500 ?
    C4 C5 . 1.3978(15) ?
    C4 H4A . 0.9500 ?
    C5 C6 . 1.3977(13) ?
    C5 H5A . 0.9500 ?
    C6 C7 . 1.5243(13) ?
    C7 C8 . 1.5257(13) ?
    C7 C14 . 1.5302(13) ?
    C7 H7A . 1.0000 ?
    C8 C13 . 1.3914(14) ?
    C8 C9 . 1.3967(14) ?
    C9 C10 . 1.3899(15) ?
    C9 H9A . 0.9500 ?
    C10 C11 . 1.3881(17) ?
    C10 H10A . 0.9500 ?
    C11 C12 . 1.3914(18) ?
    C11 H11A . 0.9500 ?
    C12 C13 . 1.3954(15) ?
    C12 H12A . 0.9500 ?
    C13 H13A . 0.9500 ?
    C16 C17 . 1.3552(14) ?
    C16 H16A . 0.9500 ?
    C17 H17A . 0.9500 ?
loop_
    _geom_angle_atom_site_label_1
    _geom_angle_atom_site_label_2
    _geom_angle_atom_site_label_3
    _geom_angle_site_symmetry_1
    _geom_angle_site_symmetry_3
    _geom_angle
    _geom_angle_publ_flag
    C16 S1 C15 . . 88.85(5) ?
    C14 N1 C15 . . 122.15(8) ?
    C14 N1 H1N1 . . 121.4(11) ?
    C15 N1 H1N1 . . 116.2(11) ?
    C15 N2 C17 . . 109.65(8) ?
    C2 C1 C6 . . 120.42(9) ?
    C2 C1 H1A . . 119.8 ?
    C6 C1 H1A . . 119.8 ?
    C1 C2 C3 . . 120.32(10) ?
    C1 C2 H2A . . 119.8 ?
    C3 C2 H2A . . 119.8 ?
    C4 C3 C2 . . 119.67(10) ?
    C4 C3 H3A . . 120.2 ?
    C2 C3 H3A . . 120.2 ?
    C3 C4 C5 . . 120.10(9) ?
    C3 C4 H4A . . 120.0 ?
    C5 C4 H4A . . 120.0 ?
    C6 C5 C4 . . 120.68(9) ?
    C6 C5 H5A . . 119.7 ?
    C4 C5 H5A . . 119.7 ?
    C5 C6 C1 . . 118.81(9) ?
    C5 C6 C7 . . 119.96(9) ?
    C1 C6 C7 . . 121.14(8) ?
    C6 C7 C8 . . 116.51(8) ?
    C6 C7 C14 . . 106.68(7) ?
    C8 C7 C14 . . 110.22(8) ?
    C6 C7 H7A . . 107.7 ?
    C8 C7 H7A . . 107.7 ?
    C14 C7 H7A . . 107.7 ?
    C13 C8 C9 . . 118.70(9) ?
    C13 C8 C7 . . 123.77(9) ?
    C9 C8 C7 . . 117.40(9) ?
    C10 C9 C8 . . 120.93(10) ?
    C10 C9 H9A . . 119.5 ?
    C8 C9 H9A . . 119.5 ?
    C11 C10 C9 . . 120.01(10) ?
    C11 C10 H10A . . 120.0 ?
    C9 C10 H10A . . 120.0 ?
    C10 C11 C12 . . 119.63(10) ?
    C10 C11 H11A . . 120.2 ?
    C12 C11 H11A . . 120.2 ?
    C11 C12 C13 . . 120.18(11) ?
    C11 C12 H12A . . 119.9 ?
    C13 C12 H12A . . 119.9 ?
    C8 C13 C12 . . 120.55(10) ?
    C8 C13 H13A . . 119.7 ?
    C12 C13 H13A . . 119.7 ?
    O1 C14 N1 . . 121.79(9) ?
    O1 C14 C7 . . 122.29(9) ?
    N1 C14 C7 . . 115.83(8) ?
    N2 C15 N1 . . 121.47(9) ?
    N2 C15 S1 . . 115.30(7) ?
    N1 C15 S1 . . 123.21(7) ?
    C17 C16 S1 . . 110.32(7) ?
    C17 C16 H16A . . 124.8 ?
    S1 C16 H16A . . 124.8 ?
    C16 C17 N2 . . 115.87(9) ?
    C16 C17 H17A . . 122.1 ?
    N2 C17 H17A . . 122.1 ?
loop_
    _geom_torsion_atom_site_label_1
    _geom_torsion_atom_site_label_2
    _geom_torsion_atom_site_label_3
    _geom_torsion_atom_site_label_4
    _geom_torsion_site_symmetry_1
    _geom_torsion_site_symmetry_2
    _geom_torsion_site_symmetry_3
    _geom_torsion_site_symmetry_4
    _geom_torsion
    _geom_torsion_publ_flag
    C6 C1 C2 C3 . . . . -1.20(15) ?
    C1 C2 C3 C4 . . . . 0.70(16) ?
    C2 C3 C4 C5 . . . . 0.39(16) ?
    C3 C4 C5 C6 . . . . -1.01(15) ?
    C4 C5 C6 C1 . . . . 0.51(14) ?
    C4 C5 C6 C7 . . . . -176.13(9) ?
    C2 C1 C6 C5 . . . . 0.59(14) ?
    C2 C1 C6 C7 . . . . 177.19(9) ?
    C5 C6 C7 C8 . . . . -126.30(9) ?
    C1 C6 C7 C8 . . . . 57.14(12) ?
    C5 C6 C7 C14 . . . . 110.15(9) ?
    C1 C6 C7 C14 . . . . -66.41(11) ?
    C6 C7 C8 C13 . . . . 4.06(13) ?
    C14 C7 C8 C13 . . . . 125.77(10) ?
    C6 C7 C8 C9 . . . . 179.72(8) ?
    C14 C7 C8 C9 . . . . -58.57(11) ?
    C13 C8 C9 C10 . . . . 0.29(15) ?
    C7 C8 C9 C10 . . . . -175.60(9) ?
    C8 C9 C10 C11 . . . . -0.59(16) ?
    C9 C10 C11 C12 . . . . 0.37(18) ?
    C10 C11 C12 C13 . . . . 0.13(19) ?
    C9 C8 C13 C12 . . . . 0.21(16) ?
    C7 C8 C13 C12 . . . . 175.82(10) ?
    C11 C12 C13 C8 . . . . -0.42(18) ?
    C15 N1 C14 O1 . . . . -7.86(15) ?
    C15 N1 C14 C7 . . . . 168.96(8) ?
    C6 C7 C14 O1 . . . . 81.74(11) ?
    C8 C7 C14 O1 . . . . -45.64(12) ?
    C6 C7 C14 N1 . . . . -95.07(9) ?
    C8 C7 C14 N1 . . . . 137.56(9) ?
    C17 N2 C15 N1 . . . . 177.26(9) ?
    C17 N2 C15 S1 . . . . -0.88(11) ?
    C14 N1 C15 N2 . . . . 179.68(9) ?
    C14 N1 C15 S1 . . . . -2.33(13) ?
    C16 S1 C15 N2 . . . . 0.84(8) ?
    C16 S1 C15 N1 . . . . -177.26(9) ?
    C15 S1 C16 C17 . . . . -0.54(8) ?
    S1 C16 C17 N2 . . . . 0.17(12) ?
    C15 N2 C17 C16 . . . . 0.44(13) ?
loop_
    _geom_hbond_atom_site_label_D
    _geom_hbond_atom_site_label_H
    _geom_hbond_atom_site_label_A
    _geom_hbond_site_symmetry_A
    _geom_hbond_distance_DH
    _geom_hbond_distance_HA
    _geom_hbond_distance_DA
    _geom_hbond_angle_DHA
    _geom_hbond_publ_flag
    N1 H1N1 N2 3_666 0.848(17) 2.116(17) 2.9600(12) 173.0(17) yes
    C1 H1A Cg2 1_655 0.9500 2.88 3.6647(11) 141 yes
    C12 H12A Cg1 3_676 0.9500 2.92 3.6143(13) 131 yes
    C17 H17A Cg1 3_766 0.9500 2.61 3.4381(11) 146 yes
_iucr_refine_instructions_details
;
TITL bks67_0m in P2(1)/c (100K)
CELL 0.71073   5.6915  15.1889  16.5967  90.000  97.845  90.000
ZERR 4.00   0.0001   0.0002   0.0002   0.000   0.001   0.000
LATT  1
SYMM -X, 0.5+Y, 0.5-Z
SFAC C H N O S
UNIT 68 56 8 4 4
TEMP -173.000
SIZE 0.148 0.225 0.413
L.S. 10
BOND $H
FMAP 2 1 60
PLAN 20
OMIT -2  21   6
OMIT -2  23   7
OMIT -1  21   7
OMIT  0  23   9
OMIT  3  19  10
OMIT  1  21   9
OMIT  8   0   6
ACTA
CONF
WGHT    0.044800    0.601800
FVAR       0.51476
S1    5    1.076471    0.542027    0.646585    11.00000    0.01364    0.01391 =
         0.01602   -0.00122   -0.00075    0.00093
O1    4    0.879870    0.701440    0.635423    11.00000    0.01779    0.01414 =
         0.01813   -0.00082   -0.00304    0.00020
N1    3    0.665033    0.600366    0.556565    11.00000    0.01343    0.01117 =
         0.01496   -0.00065   -0.00087    0.00107
N2    3    0.758992    0.449472    0.558032    11.00000    0.01492    0.01194 =
         0.01676   -0.00093    0.00040    0.00118
C1    1    0.917698    0.835565    0.489401    11.00000    0.01464    0.01528 =
         0.01379    0.00026    0.00047    0.00091
AFIX  43
H1A   2    0.975603    0.847888    0.544669    11.00000   -1.20000
AFIX   0
C2    1    1.047068    0.862516    0.428271    11.00000    0.01514    0.01850 =
         0.01923    0.00234    0.00306    0.00088
AFIX  43
H2A   2    1.191066    0.894079    0.442009    11.00000   -1.20000
AFIX   0
C3    1    0.966096    0.843360    0.347015    11.00000    0.02046    0.02081 =
         0.01665    0.00462    0.00545    0.00493
AFIX  43
H3A   2    1.055463    0.861223    0.305509    11.00000   -1.20000
AFIX   0
C4    1    0.754233    0.798057    0.327107    11.00000    0.02248    0.02005 =
         0.01275    0.00001    0.00138    0.00451
AFIX  43
H4A   2    0.698925    0.784550    0.271881    11.00000   -1.20000
AFIX   0
C5    1    0.622201    0.772293    0.388201    11.00000    0.01611    0.01561 =
         0.01420   -0.00147   -0.00070    0.00256
AFIX  43
H5A   2    0.476140    0.742145    0.374076    11.00000   -1.20000
AFIX   0
C6    1    0.702878    0.790432    0.469860    11.00000    0.01337    0.01176 =
         0.01269    0.00026    0.00139    0.00242
C7    1    0.564664    0.756805    0.536076    11.00000    0.01264    0.01142 =
         0.01333   -0.00025    0.00076    0.00083
AFIX  13
H7A   2    0.415996    0.728650    0.508729    11.00000   -1.20000
AFIX   0
C8    1    0.494053    0.825241    0.595644    11.00000    0.01257    0.01386 =
         0.01349   -0.00090    0.00090    0.00210
C9    1    0.366369    0.795816    0.656565    11.00000    0.01558    0.01919 =
         0.01724    0.00183    0.00320    0.00146
AFIX  43
H9A   2    0.337100    0.734634    0.661706    11.00000   -1.20000
AFIX   0
C10   1    0.281525    0.854790    0.709775    11.00000    0.02005    0.02830 =
         0.01660    0.00076    0.00575    0.00513
AFIX  43
H10A  2    0.193672    0.833870    0.750598    11.00000   -1.20000
AFIX   0
C11   1    0.325138    0.944251    0.703278    11.00000    0.02705    0.02611 =
         0.02075   -0.00472    0.00608    0.00833
AFIX  43
H11A  2    0.268152    0.984666    0.739772    11.00000   -1.20000
AFIX   0
C12   1    0.452782    0.974402    0.643017    11.00000    0.03214    0.01586 =
         0.02886   -0.00391    0.01012    0.00430
AFIX  43
H12A  2    0.483311    1.035560    0.638424    11.00000   -1.20000
AFIX   0
C13   1    0.536065    0.915051    0.589314    11.00000    0.02358    0.01370 =
         0.02163   -0.00031    0.00814    0.00234
AFIX  43
H13A  2    0.622167    0.936141    0.548085    11.00000   -1.20000
AFIX   0
C14   1    0.716128    0.684727    0.581910    11.00000    0.01420    0.01192 =
         0.01308    0.00003    0.00243    0.00002
C15   1    0.810948    0.530221    0.582609    11.00000    0.01263    0.01327 =
         0.01252    0.00017    0.00195    0.00031
C16   1    1.122599    0.430553    0.638488    11.00000    0.01668    0.01517 =
         0.01923   -0.00019    0.00034    0.00358
AFIX  43
H16A  2    1.257619    0.399784    0.664290    11.00000   -1.20000
AFIX   0
C17   1    0.938843    0.392946    0.590059    11.00000    0.01655    0.01286 =
         0.01928   -0.00063    0.00131    0.00305
AFIX  43
H17A  2    0.933690    0.331606    0.578771    11.00000   -1.20000
AFIX   0
H1N1  2    0.548433    0.588974    0.520679    11.00000    0.02988
HKLF 4
REM  bks67_0m in P2(1)/c (100K)
REM R1 =  0.0420 for   5255 Fo > 4sig(Fo)  and  0.0533 for all   6275 data
REM    194 parameters refined using      0 restraints
END
WGHT      0.0449      0.5997
REM Highest difference peak  0.498,  deepest hole -0.277,  1-sigma level  0.068
Q1    1   0.6936  0.7810  0.3593  11.00000  0.05    0.50
Q2    1   1.0041  0.8505  0.3842  11.00000  0.05    0.49
Q3    1   0.8252  0.8061  0.4810  11.00000  0.05    0.48
Q4    1   0.6341  0.7188  0.5615  11.00000  0.05    0.47
Q5    1   0.6667  0.7838  0.4249  11.00000  0.05    0.44
Q6    1   1.0042  0.4124  0.6180  11.00000  0.05    0.44
Q7    1   0.9902  0.8391  0.4607  11.00000  0.05    0.43
Q8    1   0.4447  0.8151  0.6351  11.00000  0.05    0.43
Q9    1   0.8593  0.8264  0.3420  11.00000  0.05    0.43
Q10   1   0.4196  0.9580  0.6820  11.00000  0.05    0.42
Q11   1   0.3103  0.8245  0.6804  11.00000  0.05    0.42
Q12   1   0.6994  0.6394  0.5652  11.00000  0.05    0.41
Q13   1   0.3247  0.8985  0.7149  11.00000  0.05    0.41
Q14   1   0.9294  0.5387  0.6217  11.00000  0.05    0.41
Q15   1   0.5266  0.7966  0.5632  11.00000  0.05    0.40
Q16   1   1.0519  0.4119  0.5999  11.00000  0.05    0.40
Q17   1   0.4948  0.9533  0.6060  11.00000  0.05    0.39
Q18   1   0.7802  0.4851  0.5782  11.00000  0.05    0.39
Q19   1   0.5092  0.8733  0.5836  11.00000  0.05    0.36
Q20   1   0.8931  0.8029  0.3240  11.00000  0.05    0.36
;
