# Supplementary material for: 2,2-Diphenyl-N-(1,3-thia­zol-2-yl)acetamide
Source: Acta Crystallogr Sect E Struct Rep Online. 2012 Apr 6;68(Pt 5):o1312–3. doi: 10.1107/S1600536812013840 (PMC3344455; doi:10.1107/S1600536812013840)
Supplement: Supplementary file 2 [file e-68-o1312-Isup2.hkl]

# 
# h,k,l, Fc-squared, Fo-squared, sigma(Fo-squared) and status flag 
# 
data_I
_shelx_title ' bks67_0m in P2(1)/c (100K)' 
_shelx_refln_list_code          4 
_shelx_F_calc_maximum      193.75 
_exptl_crystal_F_000       616.00 
_reflns_d_resolution_high  0.6173 
 
loop_ 
 _symmetry_equiv_pos_as_xyz 
 'x, y, z' 
 '-x, y+1/2, -z+1/2' 
 '-x, -y, -z' 
 'x, -y-1/2, z-1/2' 
 
_cell_length_a     5.6915 
_cell_length_b    15.1889 
_cell_length_c    16.5967 
_cell_angle_alpha  90.000 
_cell_angle_beta   97.845 
_cell_angle_gamma  90.000 
 
_shelx_F_squared_multiplier     1.000 
 
loop_ 
 _refln_index_h 
 _refln_index_k 
 _refln_index_l 
 _refln_F_squared_calc 
 _refln_F_squared_meas 
 _refln_F_squared_sigma 
 _refln_observed_status 
   1   0   0      511.71      543.63      6.18 o 
   2   0   0      490.30      518.07      6.93 o 
   3   0   0      607.50      701.86      9.70 o 
   4   0   0        1.88       -0.50      1.37 o 
   5   0   0     2034.05     2005.60     24.41 o 
   6   0   0      631.75      593.69     12.96 o 
   7   0   0      429.41      393.02     13.80 o 
   8   0   0      124.17      140.98     15.11 o 
   9   0   0       43.83       30.18      5.82 o 
   1   1   0     4547.24     4634.59     52.60 o 
   2   1   0       41.60       41.63      1.39 o 
   3   1   0       20.39       26.79      1.40 o 
   4   1   0       30.62       25.14      1.68 o 
   5   1   0       15.04       17.26      1.76 o 
   6   1   0      357.36      338.99      6.72 o 
   7   1   0       15.73       20.91      2.99 o 
   8   1   0        8.64        6.25      3.15 o 
   9   1   0        1.81        3.21      2.57 o 
   0   2   0      306.28      315.74      3.59 o 
   1   2   0     2692.59     2763.54     24.06 o 
   2   2   0      138.32      139.86      2.37 o 
   3   2   0      419.30      477.95      5.68 o 
   4   2   0        1.52        2.37      0.87 o 
   5   2   0       41.62       38.08      2.23 o 
   6   2   0       65.27       74.20      4.20 o 
   7   2   0      350.64      360.48      8.34 o 
   8   2   0      231.55      232.48      9.61 o 
   9   2   0       16.23       18.17      3.45 o 
   1   3   0     4734.25     5117.40     37.07 o 
   2   3   0      678.61      592.39      5.75 o 
   3   3   0      245.53      227.83      3.54 o 
   4   3   0     1029.60     1004.23      9.64 o 
   5   3   0     1231.25     1123.91     11.91 o 
   6   3   0        3.36        5.68      1.62 o 
   7   3   0       83.04       94.27      5.03 o 
   8   3   0        9.44        9.06      3.34 o 
   9   3   0       85.24       83.05      7.27 o 
   0   4   0      354.10      369.48      6.22 o 
   1   4   0     2546.96     2783.44     25.41 o 
   2   4   0      269.16      323.00      4.32 o 
   3   4   0      485.40      528.01      5.95 o 
   4   4   0      306.31      346.45      4.57 o 
   5   4   0       72.58       76.12      3.30 o 
   6   4   0      147.63      161.35      4.91 o 
   7   4   0        0.13        2.71      2.11 o 
   8   4   0        0.39        6.85      3.35 o 
   9   4   0       12.89       17.11      6.95 o 
   1   5   0      108.90      104.65      1.87 o 
   2   5   0      731.00      743.09      5.98 o 
   3   5   0      216.38      200.47      3.22 o 
   4   5   0     1499.83     1385.94     12.22 o 
   5   5   0      356.69      323.93      6.74 o 
   6   5   0       74.04       82.86      4.10 o 
   7   5   0       42.13       41.09      3.25 o 
   8   5   0      177.87      176.96      8.56 o 
   0   6   0        2.75       -0.42      0.63 o 
   1   6   0     1924.69     2153.42     16.81 o 
   2   6   0       26.44       33.61      2.24 o 
   3   6   0       14.86       18.94      0.95 o 
   4   6   0      483.72      493.22      7.05 o 
   5   6   0       44.25       41.67      2.78 o 
   6   6   0        0.07        1.89      1.38 o 
   7   6   0        9.53        7.64      2.14 o 
   8   6   0        4.37        8.71      4.65 o 
   1   7   0      321.33      347.73      3.43 o 
   2   7   0     1277.64     1497.28     19.42 o 
   3   7   0      897.58      925.41      7.61 o 
   4   7   0       21.16       19.07      2.31 o 
   5   7   0       88.44       88.26      4.10 o 
   6   7   0        0.32        0.90      1.09 o 
   7   7   0        1.77        2.69      1.94 o 
   8   7   0      286.85      285.43     10.90 o 
   0   8   0     4024.40     4608.08     39.34 o 
   1   8   0      290.70      260.72      3.18 o 
   2   8   0      414.49      424.07      7.44 o 
   3   8   0       96.36      106.54      4.29 o 
   4   8   0        9.63       12.97      2.30 o 
   5   8   0      750.82      735.23     11.62 o 
   6   8   0       53.67       55.46      4.02 o 
   7   8   0       46.10       43.77      5.08 o 
   8   8   0      113.03      125.58     11.82 o 
   1   9   0     2444.08     2536.51     18.41 o 
   2   9   0      472.50      456.79      5.90 o 
   3   9   0      140.94      125.21      4.59 o 
   4   9   0     1091.57     1019.29     13.47 o 
   5   9   0      416.79      421.98      9.78 o 
   6   9   0      384.89      380.23      9.78 o 
   7   9   0       27.74       33.36      4.48 o 
   8   9   0       16.68       15.30      3.98 o 
   0  10   0      518.43      524.32     10.11 o 
   1  10   0     1030.49     1071.86      9.08 o 
   2  10   0      670.92      723.90      9.84 o 
   3  10   0        0.00        1.06      1.45 o 
   4  10   0       25.80       31.66      2.81 o 
   5  10   0        0.05       -0.02      1.26 o 
   6  10   0      411.90      405.21      9.16 o 
   7  10   0       70.76       74.67     11.73 o 
   8  10   0      121.89      124.66     11.86 o 
   1  11   0      332.64      370.61      4.79 o 
   2  11   0       32.73       35.62      2.61 o 
   3  11   0     2242.24     2137.69     25.53 o 
   4  11   0        0.42        1.48      1.75 o 
   5  11   0      207.40      219.74      9.94 o 
   6  11   0       67.84       66.63      4.84 o 
   7  11   0        0.79        0.32      2.82 o 
   8  11   0       13.15       13.44      4.48 o 
   0  12   0     1487.79     1512.17     17.29 o 
   1  12   0     1080.53      928.59     10.37 o 
   2  12   0      380.73      357.59      6.81 o 
   3  12   0      188.63      188.51      5.79 o 
   4  12   0      123.71      124.37      5.98 o 
   5  12   0       55.95       53.84      5.17 o 
   6  12   0      223.13      233.30     13.99 o 
   7  12   0      139.65      165.23     17.62 o 
   1  13   0      358.48      335.95      5.66 o 
   2  13   0       75.02       58.15      2.90 o 
   3  13   0       29.47       33.53      2.91 o 
   4  13   0      120.11      112.59      4.99 o 
   5  13   0       41.01       47.47      5.38 o 
   6  13   0       92.47      104.49      9.26 o 
   7  13   0       30.13       41.96      8.69 o 
   0  14   0      549.12      506.75     13.47 o 
   1  14   0       25.83       26.79      2.41 o 
   2  14   0      320.23      325.05      6.64 o 
   3  14   0       85.14       83.94      3.99 o 
   4  14   0        4.36        5.86      2.09 o 
   5  14   0       42.33       44.56      5.59 o 
   6  14   0       86.74       82.86      8.50 o 
   7  14   0      279.37      260.08     17.96 o 
   1  15   0      280.40      298.34      6.20 o 
   2  15   0      360.06      322.38      6.69 o 
   3  15   0      242.54      252.95      7.30 o 
   4  15   0      252.15      261.98      7.39 o 
   5  15   0       58.50       63.53      9.88 o 
   6  15   0       51.51       56.91      7.57 o 
   7  15   0        0.86       -1.61      4.12 o 
   0  16   0      472.51      479.88     23.86 o 
   1  16   0       67.71       74.18      3.69 o 
   2  16   0      117.52      119.31      4.47 o 
   3  16   0       40.02       46.17      3.39 o 
   4  16   0        7.61       11.55      2.69 o 
   5  16   0        0.19        2.41      3.25 o 
   6  16   0        0.71        1.12      5.22 o 
   1  17   0      149.21      159.69      5.21 o 
   2  17   0      468.96      454.88      8.57 o 
   3  17   0      110.84      105.09      5.40 o 
   4  17   0        7.76       10.48      4.64 o 
   5  17   0      198.63      211.19      8.20 o 
   6  17   0       34.67       19.50     16.16 o 
   0  18   0       27.99       44.76     10.24 o 
   1  18   0       42.87       41.42      3.96 o 
   2  18   0        4.21        4.39      1.92 o 
   3  18   0      132.42      139.96      5.80 o 
   4  18   0       17.88       11.74      3.32 o 
   5  18   0       28.18       24.40      4.83 o 
   6  18   0        0.00        0.56      2.43 o 
   1  19   0       28.57       30.21      3.70 o 
   2  19   0      147.97      152.31      5.95 o 
   3  19   0      262.69      247.75      8.52 o 
   4  19   0      327.33      319.73     10.08 o 
   5  19   0       14.39       10.50      3.69 o 
   0  20   0      369.32      379.55     18.88 o 
   1  20   0      180.70      183.74      7.07 o 
   2  20   0       54.65       55.32      6.77 o 
   3  20   0      221.13      254.13      8.80 o 
   4  20   0        2.03        6.13      3.20 o 
   5  20   0       21.33       21.43      4.84 o 
   1  21   0        5.89        3.20      4.00 o 
   2  21   0      188.99      181.12     11.51 o 
   3  21   0      112.92      122.99      6.97 o 
   4  21   0       75.32       96.01     20.38 o 
   0  22   0        2.45        6.11      6.08 o 
   1  22   0        0.10        3.96      4.07 o 
   2  22   0        9.29       12.62      4.89 o 
   3  22   0       31.26       20.87      8.01 o 
   4  22   0       17.67       15.76      4.74 o 
   1  23   0       64.04       68.31      8.29 o 
   2  23   0      166.54      177.14     12.66 o 
   3  23   0        1.64       -2.32      5.63 o 
   0  24   0       78.53       84.34     12.61 o 
   1  24   0       52.47       49.46      7.32 o 
  -9   1   1       19.65       18.09      3.50 o 
  -8   1   1      115.58      115.58      7.73 o 
  -7   1   1      319.91      334.30      8.82 o 
  -6   1   1      106.84      110.39      3.60 o 
  -5   1   1        2.96        0.25      0.94 o 
  -4   1   1        5.18        9.95      1.22 o 
  -3   1   1     1499.15     1510.44     12.19 o 
  -2   1   1       69.90       58.44      1.48 o 
  -1   1   1      311.53      309.62      2.88 o 
   1   1   1    12736.41    13259.08    129.08 o 
   2   1   1     8484.08     9110.92     61.00 o 
   3   1   1     1358.69     1381.30     10.90 o 
   4   1   1      695.49      705.93      8.20 o 
   5   1   1      226.35      235.69      4.79 o 
   6   1   1      189.10      177.56      6.16 o 
   7   1   1        6.09        5.26      4.06 o 
   8   1   1        1.62        3.71      3.06 o 
   9   1   1       58.95       64.78      5.59 o 
  -9   2   1       19.05       28.59      3.88 o 
  -8   2   1        1.51        1.29      2.82 o 
  -7   2   1        0.01        2.14      1.56 o 
  -6   2   1      225.25      214.34      5.85 o 
  -5   2   1      542.38      507.15      7.04 o 
  -4   2   1      145.50      119.76      2.76 o 
  -3   2   1       35.37       39.23      1.53 o 
  -2   2   1      116.38      127.90      2.58 o 
  -1   2   1     5698.72     5928.48     56.05 o 
   0   2   1        0.10        0.33      0.28 o 
   1   2   1     2501.55     2864.37     24.88 o 
   2   2   1     1220.16     1200.65     10.13 o 
   3   2   1      642.19      685.34      7.37 o 
   4   2   1        0.23        2.45      1.06 o 
   5   2   1      708.65      679.19      9.40 o 
   6   2   1        3.75        2.69      1.61 o 
   7   2   1      117.51      119.31      5.82 o 
   8   2   1       95.95       88.29      8.85 o 
   9   2   1       26.97       27.43      4.90 o 
  -9   3   1       58.98       57.22      9.23 o 
  -8   3   1       12.14       12.64      3.69 o 
  -7   3   1      764.89      764.92     11.68 o 
  -6   3   1       88.17       90.58      3.87 o 
  -5   3   1       47.73       51.72      2.38 o 
  -4   3   1     1752.18     1869.84     14.51 o 
  -3   3   1      515.98      528.47      5.54 o 
  -2   3   1     1621.80     1690.94     12.57 o 
  -1   3   1    10241.41    10622.19    127.43 o 
   0   3   1     9529.25    10072.31     87.71 o 
   1   3   1      292.44      320.04      3.37 o 
   2   3   1       81.04       73.71      1.99 o 
   3   3   1      292.78      289.65      4.27 o 
   4   3   1      460.12      460.75      5.76 o 
   5   3   1      133.49      109.60      3.19 o 
   6   3   1       69.24       62.27      3.99 o 
   7   3   1       70.17       78.41      4.34 o 
   8   3   1        9.92       14.48      6.45 o 
   9   3   1       43.65       40.22      9.27 o 
  -9   4   1      112.15      122.04     15.62 o 
  -8   4   1       25.40       35.99      4.89 o 
  -7   4   1      119.30      124.64      5.53 o 
  -6   4   1       19.77       23.01      3.43 o 
  -5   4   1      387.04      371.36      6.17 o 
  -4   4   1      201.27      186.54      3.24 o 
  -3   4   1       74.60       80.36      1.96 o 
  -2   4   1       15.81       24.46      1.00 o 
  -1   4   1        2.54        1.50      0.47 o 
   0   4   1     2019.76     2314.20     20.33 o 
   1   4   1        5.98        1.46      0.89 o 
   2   4   1     1880.48     1890.26     16.19 o 
   3   4   1       85.59       63.90      1.81 o 
   4   4   1        4.36        1.78      0.79 o 
   5   4   1      246.77      225.11      5.22 o 
   6   4   1       19.81       21.87      2.28 o 
   7   4   1      630.40      647.80     10.86 o 
   8   4   1      131.88      153.30      9.94 o 
  -8   5   1        3.54        7.27      3.25 o 
  -7   5   1      166.17      160.37      6.20 o 
  -6   5   1        4.23        4.84      1.54 o 
  -5   5   1       26.42       25.85      2.27 o 
  -4   5   1      229.71      243.53      3.61 o 
  -3   5   1      712.85      809.78      7.02 o 
  -2   5   1        4.38        0.80      0.45 o 
  -1   5   1      359.52      402.67      4.85 o 
   0   5   1     1562.72     1788.61     16.29 o 
   1   5   1     6301.47     6932.43     46.26 o 
   2   5   1        1.87        1.88      0.60 o 
   3   5   1      464.83      497.64      5.71 o 
   4   5   1       97.94       90.09      2.33 o 
   5   5   1        2.09        1.99      1.11 o 
   6   5   1       99.27      106.11      5.02 o 
   7   5   1        1.62        2.57      2.71 o 
   8   5   1        2.03        7.39      3.39 o 
  -8   6   1       16.17       18.85      6.14 o 
  -7   6   1        6.86       10.30      2.20 o 
  -6   6   1      823.97      798.23     11.48 o 
  -5   6   1     1300.05     1262.97     14.50 o 
  -4   6   1      751.23      735.70      7.74 o 
  -3   6   1       16.79        7.80      0.71 o 
  -2   6   1       36.32       42.53      1.48 o 
  -1   6   1      488.01      479.52      4.63 o 
   0   6   1     1612.33     1627.67     11.04 o 
   1   6   1     5192.59     5663.50     41.12 o 
   2   6   1      264.03      368.96      5.70 o 
   3   6   1       84.57       93.08      1.73 o 
   4   6   1      350.58      342.97      6.67 o 
   5   6   1        0.00        0.09      1.44 o 
   6   6   1      253.62      271.65      6.97 o 
   7   6   1      109.72      105.02      5.18 o 
   8   6   1       91.90      103.51      7.83 o 
  -8   7   1        6.06       10.42      3.54 o 
  -7   7   1        0.19        2.81      1.97 o 
  -6   7   1      244.01      239.08      5.97 o 
  -5   7   1        1.90        7.02      1.84 o 
  -4   7   1        9.31        6.37      1.68 o 
  -3   7   1        1.63        2.15      0.56 o 
  -2   7   1     1109.82     1289.73     12.29 o 
  -1   7   1     1338.46     1507.50     11.22 o 
   0   7   1      799.07      864.09      6.62 o 
   1   7   1     4635.96     5041.41     38.55 o 
   2   7   1        0.60        1.10      0.87 o 
   3   7   1      147.27      126.75      2.74 o 
   4   7   1        2.72        4.45      1.69 o 
   5   7   1      447.87      438.69      7.75 o 
   6   7   1        0.51        3.82      1.39 o 
   7   7   1       63.08       68.25      6.04 o 
   8   7   1        0.07        2.51      3.28 o 
  -8   8   1        1.26        3.46      2.91 o 
  -7   8   1        5.72        3.93      3.57 o 
  -6   8   1      207.74      194.75      6.12 o 
  -5   8   1        8.57       14.88      2.27 o 
  -4   8   1      996.18      922.28     16.18 o 
  -3   8   1      180.66      172.01      4.62 o 
  -2   8   1       34.55       48.63      2.00 o 
  -1   8   1     1497.41     1736.46     12.23 o 
   0   8   1       52.00       49.90      1.35 o 
   1   8   1     2210.31     2362.68     17.31 o 
   2   8   1     3845.40     4084.07     34.14 o 
   3   8   1      365.61      346.44      5.91 o 
   4   8   1      342.82      336.89      7.23 o 
   5   8   1       26.66       21.05      2.16 o 
   6   8   1       21.92       17.33      2.13 o 
   7   8   1      572.44      540.26     25.05 o 
   8   8   1      490.04      502.59     14.68 o 
  -8   9   1       18.87       19.00      4.04 o 
  -7   9   1        8.39       11.03      4.93 o 
  -6   9   1       91.79       97.34      4.88 o 
  -5   9   1        8.78        3.40      2.78 o 
  -4   9   1      141.97      141.34      4.95 o 
  -3   9   1      740.73      708.58     10.05 o 
  -2   9   1       25.30       44.47      2.02 o 
  -1   9   1       80.00       77.73      1.59 o 
   0   9   1      135.78      122.68      2.05 o 
   1   9   1      157.50      158.62      2.03 o 
   2   9   1     1383.86     1397.11     14.20 o 
   3   9   1      797.01      754.66      9.67 o 
   4   9   1      118.78      125.30      4.93 o 
   5   9   1       17.03       13.12      1.96 o 
   6   9   1      267.58      271.24      6.64 o 
   7   9   1      162.16      185.94     10.47 o 
   8   9   1       64.06       71.97      6.57 o 
  -8  10   1        3.72        9.05      4.32 o 
  -7  10   1        0.39        0.86      2.80 o 
  -6  10   1       28.84       31.51      3.67 o 
  -5  10   1       15.38       21.19      3.70 o 
  -4  10   1      386.96      382.16     18.70 o 
  -3  10   1       38.31       28.66      2.56 o 
  -2  10   1      205.58      236.67      4.43 o 
  -1  10   1        3.25        2.89      0.92 o 
   0  10   1      693.87      749.55      6.44 o 
   1  10   1      377.73      369.55      3.62 o 
   2  10   1        4.70       11.38      1.82 o 
   3  10   1       27.43       24.94      2.86 o 
   4  10   1       22.84       23.63      2.68 o 
   5  10   1       74.09       69.87      4.19 o 
   6  10   1       49.02       42.62      3.51 o 
   7  10   1      250.18      246.88      9.83 o 
   8  10   1       14.83       10.51      7.29 o 
  -8  11   1        5.05       12.77      5.37 o 
  -7  11   1      215.08      235.51     14.73 o 
  -6  11   1       28.51       34.32      3.69 o 
  -5  11   1       34.22       19.57      3.41 o 
  -4  11   1      712.25      679.90     12.03 o 
  -3  11   1       23.19       11.66      3.21 o 
  -2  11   1     1422.59     1352.80     13.76 o 
  -1  11   1      166.90      172.61      3.15 o 
   0  11   1        3.75        1.31      0.80 o 
   1  11   1       77.95       86.88      2.05 o 
   2  11   1      278.31      300.62      5.33 o 
   3  11   1     2351.05     2240.04     26.67 o 
   4  11   1      148.43      122.61      5.20 o 
   5  11   1      309.71      304.08      7.49 o 
   6  11   1      165.10      149.83      9.34 o 
   7  11   1      149.82      150.04      8.60 o 
   8  11   1       31.64       26.83      6.68 o 
  -8  12   1        7.56       10.89      6.59 o 
  -7  12   1       69.34       62.80     10.28 o 
  -6  12   1        5.15        4.34      4.49 o 
  -5  12   1      148.15      160.07     21.41 o 
  -4  12   1       67.20       70.11      4.46 o 
  -3  12   1       17.62       15.29      2.17 o 
  -2  12   1     2121.80     2142.73     20.01 o 
  -1  12   1      667.54      678.47      7.62 o 
   0  12   1       61.19       46.34      1.83 o 
   1  12   1      411.87      437.28      6.41 o 
   2  12   1       78.36       75.52      3.58 o 
   3  12   1        1.47        0.89      1.73 o 
   4  12   1       35.50       37.84      3.61 o 
   5  12   1       23.17       34.29      5.37 o 
   6  12   1        7.44       11.09      4.14 o 
   7  12   1       52.49       40.16      6.07 o 
  -7  13   1       82.08       96.15     12.59 o 
  -6  13   1       12.93       13.99      4.33 o 
  -5  13   1        1.36        3.40      3.31 o 
  -4  13   1      266.04      279.90      9.11 o 
  -3  13   1      277.35      271.23      5.92 o 
  -2  13   1      339.93      351.23      6.02 o 
  -1  13   1      190.62      191.62      4.91 o 
   0  13   1     2223.36     2141.13     19.12 o 
   1  13   1      600.86      634.56      8.28 o 
   2  13   1        2.72        4.33      1.44 o 
   3  13   1       38.45       28.10      3.10 o 
   4  13   1      388.16      350.45      8.75 o 
   5  13   1      245.62      212.05     19.51 o 
   6  13   1      402.36      420.32     15.77 o 
   7  13   1       60.84       72.22      8.28 o 
  -7  14   1        4.94       11.64      5.45 o 
  -6  14   1      165.52      168.86     10.09 o 
  -5  14   1      229.38      231.48      9.16 o 
  -4  14   1       29.39       15.71      2.83 o 
  -3  14   1       12.25       10.38      2.17 o 
  -2  14   1       35.35       28.40      2.94 o 
  -1  14   1       36.02       51.97      3.01 o 
   0  14   1      120.19      131.88      4.81 o 
   1  14   1      112.53      129.79      4.15 o 
   2  14   1      147.94      130.34      5.43 o 
   3  14   1     1046.59      975.61     13.22 o 
   4  14   1       32.49       34.95      3.67 o 
   5  14   1       95.01       99.85      7.09 o 
   6  14   1       78.43       71.34     12.93 o 
   7  14   1        0.02        2.78      3.52 o 
  -7  15   1      210.16      218.43     16.83 o 
  -6  15   1        3.00       11.51      6.45 o 
  -5  15   1       19.14       19.59      4.92 o 
  -4  15   1      188.58      179.49     11.02 o 
  -3  15   1      287.55      273.70      6.37 o 
  -2  15   1       40.23       29.18      2.64 o 
  -1  15   1      372.28      338.63      6.64 o 
   0  15   1       78.50       74.18      4.38 o 
   1  15   1        2.38        2.01      1.71 o 
   2  15   1      235.10      214.21      5.55 o 
   3  15   1      286.72      252.62      7.38 o 
   4  15   1       40.73       47.86      3.47 o 
   5  15   1        6.13        8.84      3.96 o 
   6  15   1       33.92       28.37      8.39 o 
   7  15   1        1.72        6.59      4.49 o 
  -6  16   1      229.22      220.29     10.27 o 
  -5  16   1      260.08      245.92     11.70 o 
  -4  16   1      380.27      351.83      8.76 o 
  -3  16   1      440.05      433.07      9.40 o 
  -2  16   1      196.00      184.06      6.29 o 
  -1  16   1      140.50      132.94      4.37 o 
   0  16   1      105.20      103.93      4.95 o 
   1  16   1      241.66      270.09      6.11 o 
   2  16   1      837.87      829.83     12.04 o 
   3  16   1     1101.99      997.33     13.97 o 
   4  16   1        2.21        2.68      2.44 o 
   5  16   1       34.80       34.18      5.49 o 
   6  16   1       10.73       15.76      4.93 o 
  -6  17   1       40.39       46.22      5.85 o 
  -5  17   1       45.68       46.62      6.61 o 
  -4  17   1       27.18       22.83      3.78 o 
  -3  17   1       46.81       44.62      5.06 o 
  -2  17   1       26.87       29.06      2.83 o 
  -1  17   1       35.34       31.71      2.83 o 
   0  17   1       20.26       17.04      2.83 o 
   1  17   1       81.04       71.18      3.69 o 
   2  17   1       61.13       67.10      3.91 o 
   3  17   1      144.94      144.71      5.10 o 
   4  17   1      271.32      266.80     12.80 o 
   5  17   1        0.03        0.80      2.49 o 
   6  17   1        0.98        7.37      2.91 o 
  -6  18   1        3.69        9.23      3.35 o 
  -5  18   1      726.62      698.29     18.54 o 
  -4  18   1      331.70      329.35     11.71 o 
  -3  18   1       40.32       41.09      3.79 o 
  -2  18   1       18.50       15.28      2.76 o 
  -1  18   1       77.28       82.20      5.17 o 
   0  18   1      437.00      413.81      9.82 o 
   1  18   1      683.87      663.30     12.81 o 
   2  18   1      760.82      786.72     12.16 o 
   3  18   1       21.31       25.55      3.30 o 
   4  18   1      140.06      116.30      6.75 o 
   5  18   1       16.07       16.67      3.50 o 
   6  18   1       69.23       71.34      8.91 o 
  -5  19   1        2.02        0.14      2.09 o 
  -4  19   1       41.04       45.36      6.05 o 
  -3  19   1       30.08       21.57      3.75 o 
  -2  19   1      232.64      244.47      9.11 o 
  -1  19   1      119.55      125.96      5.93 o 
   0  19   1       79.55       91.05      5.66 o 
   1  19   1        1.07        3.72      2.54 o 
   2  19   1      162.89      165.28      5.52 o 
   3  19   1       10.72        8.35      3.16 o 
   4  19   1       40.60       39.97      4.78 o 
   5  19   1        2.05       10.76      3.41 o 
  -5  20   1        6.67       15.11      5.32 o 
  -4  20   1        7.79        4.40      3.41 o 
  -3  20   1       50.84       54.41      6.84 o 
  -2  20   1       17.31       20.44      4.98 o 
  -1  20   1      265.02      293.36     18.77 o 
   0  20   1      181.26      188.63     12.17 o 
   1  20   1       46.93       48.69      4.49 o 
   2  20   1        0.71        1.52      3.50 o 
   3  20   1      165.20      186.33      7.76 o 
   4  20   1      212.24      197.20      8.22 o 
   5  20   1       46.81       51.64     11.09 o 
  -4  21   1       22.44       19.47      4.57 o 
  -3  21   1      306.16      306.68     11.62 o 
  -2  21   1        6.68        6.70      4.12 o 
  -1  21   1        1.31        0.22      3.78 o 
   0  21   1      210.18      230.29     11.42 o 
   1  21   1        7.87       18.57      5.94 o 
   2  21   1       86.65       90.01      8.60 o 
   3  21   1       15.79       14.03      3.44 o 
   4  21   1        0.49        6.77      3.22 o 
  -4  22   1      167.16      174.63      9.45 o 
  -3  22   1        2.18        6.71      6.41 o 
  -2  22   1        0.90       -3.62      3.62 o 
  -1  22   1        7.03        7.37      4.52 o 
   0  22   1       16.36       28.51      5.87 o 
   1  22   1       93.14       80.23      8.30 o 
   2  22   1       19.44       33.03      6.18 o 
   3  22   1       34.75       37.22      6.64 o 
   4  22   1      120.81      116.25     10.08 o 
  -3  23   1      146.03      132.22     15.46 o 
  -2  23   1       49.52       47.49     10.17 o 
  -1  23   1      106.57      118.51     12.43 o 
   0  23   1        0.56        6.60      4.55 o 
   1  23   1       28.82       31.50      6.08 o 
   2  23   1       50.73       61.45      7.76 o 
   3  23   1       55.22       50.86     11.95 o 
  -1  24   1       18.43       19.44      8.21 o 
   0  24   1        6.29        9.41      4.87 o 
   1  24   1        2.29        2.10      4.60 o 
  -9   0   2        3.42        8.93      3.84 o 
  -8   0   2      218.63      196.90     18.91 o 
  -7   0   2      154.06      153.67      8.08 o 
  -6   0   2       52.30       57.25      3.92 o 
  -5   0   2       40.93       36.52      2.58 o 
  -4   0   2     1276.06     1348.12     15.02 o 
  -3   0   2      708.91      705.14      8.53 o 
  -2   0   2        1.46       -0.62      0.72 o 
  -1   0   2        8.64        5.72      0.65 o 
   0   0   2     5637.66     5701.33     50.52 o 
   1   0   2     1397.76     1491.08     17.75 o 
   2   0   2     1062.27     1155.98     11.85 o 
   3   0   2     1330.04     1336.00     16.07 o 
   4   0   2      402.31      398.20      7.73 o 
   5   0   2       24.77       19.81      2.85 o 
   6   0   2       65.52       56.57     11.15 o 
   7   0   2      128.91      122.19     15.20 o 
   8   0   2        1.21       13.90      6.64 o 
   9   0   2        7.36        8.94      4.26 o 
  -9   1   2       37.04       40.36      5.29 o 
  -8   1   2        0.50        5.01      2.45 o 
  -7   1   2       15.99       15.54      2.18 o 
  -6   1   2       49.50       48.12      2.74 o 
  -5   1   2      533.35      534.59      6.08 o 
  -4   1   2        1.85       -0.45      0.71 o 
  -3   1   2      129.11      150.67      2.46 o 
  -2   1   2     1536.00     1598.30     16.84 o 
  -1   1   2        2.88        0.27      0.36 o 
   0   1   2     1224.67     1268.17      7.25 o 
   1   1   2    11197.79    11292.36     84.40 o 
   2   1   2     1482.30     1639.06     13.36 o 
   3   1   2      621.11      714.05      7.11 o 
   4   1   2      518.74      525.87      6.87 o 
   5   1   2      338.29      329.14      5.74 o 
   6   1   2      342.05      310.58      8.82 o 
   7   1   2        4.34       10.91      3.49 o 
   8   1   2        0.32        7.88      2.98 o 
  -9   2   2       88.51       83.04      5.87 o 
  -8   2   2       26.79       28.59      4.39 o 
  -7   2   2       62.16       64.31      3.61 o 
  -6   2   2      220.40      224.40      4.59 o 
  -5   2   2      836.27      786.13      9.23 o 
  -4   2   2      922.26      917.38      8.93 o 
  -3   2   2     1661.76     1679.13     14.14 o 
  -2   2   2      930.57      954.07      8.85 o 
  -1   2   2        2.86        1.65      0.39 o 
   0   2   2      941.35      958.70      8.73 o 
   1   2   2      506.34      559.87      5.31 o 
   2   2   2     7404.95     7683.65    101.12 o 
   3   2   2     3434.43     3644.75     24.90 o 
   4   2   2      256.76      218.46      4.49 o 
   5   2   2        8.25        6.78      1.39 o 
   6   2   2      614.39      565.09     10.30 o 
   7   2   2        0.89        4.50      2.16 o 
   8   2   2      203.59      211.08      9.15 o 
  -9   3   2       12.41       14.73      3.15 o 
  -8   3   2      350.70      367.57     11.63 o 
  -7   3   2       71.71       86.60      4.90 o 
  -6   3   2        9.22       11.12      1.54 o 
  -5   3   2      267.94      253.47      4.42 o 
  -4   3   2       85.58      101.78      2.42 o 
  -3   3   2      204.42      193.53      2.99 o 
  -2   3   2       10.06       14.07      0.81 o 
  -1   3   2     1378.47     1621.13     12.32 o 
   0   3   2      633.06      630.41      5.32 o 
   1   3   2     2435.38     2648.09     19.63 o 
   2   3   2       77.63       45.30      1.61 o 
   3   3   2      108.55      115.50      2.64 o 
   4   3   2       68.19       69.81      2.65 o 
   5   3   2       10.15        2.51      1.21 o 
   6   3   2        3.09        1.96      1.91 o 
   7   3   2      285.16      269.67      7.41 o 
   8   3   2       16.32       10.54      3.26 o 
  -9   4   2        0.03        1.65      2.81 o 
  -8   4   2       46.48       46.64      5.46 o 
  -7   4   2      282.83      276.70      7.37 o 
  -6   4   2       72.14       70.11      3.45 o 
  -5   4   2      351.38      346.81      6.79 o 
  -4   4   2     1095.93     1105.50      9.58 o 
  -3   4   2      691.88      715.52      6.87 o 
  -2   4   2     1440.88     1626.68     13.15 o 
  -1   4   2       12.46        8.81      0.65 o 
   0   4   2      235.76      224.45      3.12 o 
   1   4   2     2392.79     2529.53     27.06 o 
   2   4   2       24.22       23.61      1.00 o 
   3   4   2     1782.86     1826.40     14.79 o 
   4   4   2      294.90      320.48      5.01 o 
   5   4   2        0.50        2.10      1.41 o 
   6   4   2      110.68       99.16      4.26 o 
   7   4   2      161.24      162.06      5.65 o 
   8   4   2       44.84       41.72      9.12 o 
  -9   5   2       12.60        7.82      5.84 o 
  -8   5   2      656.54      637.79     15.86 o 
  -7   5   2        6.42        8.41      2.16 o 
  -6   5   2       89.23       87.39      3.93 o 
  -5   5   2       14.12       15.48      1.85 o 
  -4   5   2      101.97      100.36      2.34 o 
  -3   5   2     1575.22     1646.88     13.93 o 
  -2   5   2     1646.00     1777.72     13.32 o 
  -1   5   2     3108.05     3234.86     23.88 o 
   0   5   2     3169.27     3289.80     32.29 o 
   1   5   2     3196.96     3440.85     25.59 o 
   2   5   2     3739.43     4037.53     35.90 o 
   3   5   2      260.46      290.64      4.04 o 
   4   5   2       59.78       48.65      1.93 o 
   5   5   2       34.72       30.15      2.56 o 
   6   5   2      344.43      345.80      7.99 o 
   7   5   2      784.16      795.38     12.54 o 
   8   5   2      550.07      532.65     14.90 o 
  -8   6   2       13.77        8.60      3.43 o 
  -7   6   2       27.40       23.23      2.98 o 
  -6   6   2        4.36        9.83      1.96 o 
  -5   6   2      119.50      115.62      3.73 o 
  -4   6   2       75.69       73.34      2.37 o 
  -3   6   2       26.60       38.56      1.92 o 
  -2   6   2      232.11      275.48      3.26 o 
  -1   6   2      644.94      743.81      6.20 o 
   0   6   2      521.24      606.60      5.17 o 
   1   6   2     1091.98     1202.65     11.37 o 
   2   6   2      360.64      393.81      5.15 o 
   3   6   2      100.50      122.19      2.26 o 
   4   6   2        1.60        4.60      1.38 o 
   5   6   2      666.24      599.12      9.26 o 
   6   6   2        0.14        0.36      1.23 o 
   7   6   2      246.56      251.10     12.05 o 
   8   6   2       33.72       29.09      4.56 o 
  -8   7   2       50.64       55.99      5.91 o 
  -7   7   2      306.44      306.88      8.10 o 
  -6   7   2       75.74       78.83      4.89 o 
  -5   7   2      356.45      349.31      7.19 o 
  -4   7   2       20.21       24.38      2.38 o 
  -3   7   2        6.72        8.08      0.86 o 
  -2   7   2     2594.86     2808.74     21.52 o 
  -1   7   2     1343.51     1290.55     12.14 o 
   0   7   2     5229.27     5573.08     34.90 o 
   1   7   2      462.33      481.21      5.99 o 
   2   7   2       10.57       20.36      1.49 o 
   3   7   2      218.79      211.87      4.63 o 
   4   7   2      922.37      856.36     11.98 o 
   5   7   2      493.63      492.25      9.06 o 
   6   7   2      234.21      236.51      6.43 o 
   7   7   2      287.70      299.61     11.82 o 
   8   7   2       73.75       88.77      7.24 o 
  -8   8   2        0.75        0.92      3.54 o 
  -7   8   2       53.25       45.24      8.73 o 
  -6   8   2      102.17      109.31      4.86 o 
  -5   8   2        0.35        1.35      1.58 o 
  -4   8   2     1010.69     1018.28     16.72 o 
  -3   8   2      465.93      468.80      4.97 o 
  -2   8   2        0.02        2.79      0.68 o 
  -1   8   2       18.44       32.43      1.17 o 
   0   8   2      100.53      104.37      1.83 o 
   1   8   2      138.69      155.59      2.76 o 
   2   8   2      810.11      762.10      8.31 o 
   3   8   2      899.38      929.35     10.95 o 
   4   8   2       16.96       16.02      2.16 o 
   5   8   2      146.65      130.65      4.39 o 
   6   8   2       78.80       82.29      4.33 o 
   7   8   2        0.26       -2.40      4.01 o 
   8   8   2      136.44      128.12     10.45 o 
  -8   9   2      206.57      201.23     11.46 o 
  -7   9   2       66.90       70.60      6.19 o 
  -6   9   2      313.39      306.17      9.42 o 
  -5   9   2       11.70        8.41      2.39 o 
  -4   9   2       90.27       96.61      4.16 o 
  -3   9   2       13.15       19.12      2.32 o 
  -2   9   2       50.27       46.96      1.71 o 
  -1   9   2      538.09      552.17      6.26 o 
   0   9   2        5.11        5.42      0.74 o 
   1   9   2      172.76      197.81      2.47 o 
   2   9   2      268.72      273.21      5.05 o 
   3   9   2      226.14      214.92      4.82 o 
   4   9   2       80.59       67.19      3.76 o 
   5   9   2       72.32       83.69      4.18 o 
   6   9   2      204.04      190.67      6.16 o 
   7   9   2        0.25        4.50      2.96 o 
   8   9   2      106.03      123.46     11.01 o 
  -8  10   2        2.15        6.23      5.15 o 
  -7  10   2        0.78        2.45      3.52 o 
  -6  10   2      267.35      255.84      7.13 o 
  -5  10   2      463.80      459.66     14.75 o 
  -4  10   2     1194.34     1141.00     19.91 o 
  -3  10   2      412.20      400.50      7.19 o 
  -2  10   2     1300.53     1297.07     14.14 o 
  -1  10   2      414.22      404.32      4.29 o 
   0  10   2       94.88       96.03      1.98 o 
   1  10   2      287.22      257.28      2.91 o 
   2  10   2      639.79      597.53      8.89 o 
   3  10   2     3158.99     2905.25     32.61 o 
   4  10   2      874.85      794.32     14.57 o 
   5  10   2      139.37      118.96      4.70 o 
   6  10   2       10.69        7.21      2.12 o 
   7  10   2       12.18       10.46      3.25 o 
   8  10   2      112.46      117.44      8.37 o 
  -8  11   2       23.57       27.94      7.94 o 
  -7  11   2        6.01        9.52      6.18 o 
  -6  11   2       27.35       35.25      4.34 o 
  -5  11   2       71.28       74.37      5.71 o 
  -4  11   2      300.94      330.34      8.80 o 
  -3  11   2      165.79      167.79      5.20 o 
  -2  11   2        3.58        4.33      1.39 o 
  -1  11   2      427.63      444.80      4.72 o 
   0  11   2      900.64      922.08      7.74 o 
   1  11   2      339.36      334.30      4.96 o 
   2  11   2      117.12      142.22      4.33 o 
   3  11   2       15.12        9.76      2.30 o 
   4  11   2      495.54      482.04      9.06 o 
   5  11   2       82.13       94.48      4.32 o 
   6  11   2        0.91        1.23      2.53 o 
   7  11   2       34.83       39.25      5.43 o 
   8  11   2        2.30        5.56      4.27 o 
  -8  12   2       35.46       42.65      9.76 o 
  -7  12   2       35.41       35.31      8.54 o 
  -6  12   2       34.67       40.47     12.28 o 
  -5  12   2      336.46      314.17     10.71 o 
  -4  12   2      517.87      493.00     11.96 o 
  -3  12   2      409.55      398.38      7.03 o 
  -2  12   2      945.84      984.56     11.10 o 
  -1  12   2      279.51      260.24      4.32 o 
   0  12   2      321.91      317.56      3.91 o 
   1  12   2       40.58       42.56      2.21 o 
   2  12   2       20.97       20.51      2.68 o 
   3  12   2      215.90      196.08      6.09 o 
   4  12   2       31.01       32.21      3.44 o 
   5  12   2       22.87       25.55      3.26 o 
   6  12   2       31.63       20.68      4.01 o 
   7  12   2       32.84       24.75      4.86 o 
  -7  13   2        3.88       -0.18      4.22 o 
  -6  13   2       73.41       72.21     10.08 o 
  -5  13   2       82.80       81.12      7.48 o 
  -4  13   2       90.86       92.93      5.87 o 
  -3  13   2       24.57       17.17      2.11 o 
  -2  13   2        2.56        1.78      1.19 o 
  -1  13   2      249.10      246.76      4.32 o 
   0  13   2      326.36      285.64      5.46 o 
   1  13   2      862.40      826.19      9.15 o 
   2  13   2       64.61       76.31      3.18 o 
   3  13   2      224.01      205.84      6.45 o 
   4  13   2      743.60      680.07     12.88 o 
   5  13   2       45.58       48.89      6.51 o 
   6  13   2       17.77        7.33      7.82 o 
   7  13   2       22.75       22.95      5.25 o 
  -7  14   2        0.64       -1.43      2.95 o 
  -6  14   2        8.75        6.11      5.46 o 
  -5  14   2      167.47      171.62      7.88 o 
  -4  14   2       48.58       55.35      3.94 o 
  -3  14   2      442.69      423.41     10.36 o 
  -2  14   2       95.00       86.59      2.98 o 
  -1  14   2      500.73      474.97      7.75 o 
   0  14   2      220.62      186.26      5.59 o 
   1  14   2       46.28       43.46      2.65 o 
   2  14   2      624.40      557.37      9.01 o 
   3  14   2      553.34      537.13      9.20 o 
   4  14   2       10.15        5.85      2.38 o 
   5  14   2      143.87      139.40      8.56 o 
   6  14   2        0.07        0.11      3.38 o 
   7  14   2        5.72        5.77      4.06 o 
  -7  15   2        2.79       14.60      5.60 o 
  -6  15   2       11.32        5.71      4.93 o 
  -5  15   2      156.33      159.89     10.76 o 
  -4  15   2        8.12        6.67      2.02 o 
  -3  15   2      484.76      461.25      9.39 o 
  -2  15   2       72.50       90.77      3.43 o 
  -1  15   2      105.91      114.67      4.02 o 
   0  15   2      302.74      370.34      8.57 o 
   1  15   2      372.95      376.50      7.04 o 
   2  15   2       52.67       47.55      3.25 o 
   3  15   2        4.07        1.65      1.83 o 
   4  15   2       44.48       38.95      3.96 o 
   5  15   2       98.36       94.76      8.59 o 
   6  15   2       25.19       35.74      6.77 o 
   7  15   2       23.07       27.42      8.43 o 
  -7  16   2       63.84       74.46      9.29 o 
  -6  16   2       77.53       71.57      8.23 o 
  -5  16   2      121.20      121.60      7.79 o 
  -4  16   2       32.61       28.71      3.51 o 
  -3  16   2      143.19      139.75      4.80 o 
  -2  16   2       38.00       29.77      2.68 o 
  -1  16   2       42.39       55.53      3.35 o 
   0  16   2        5.12       -0.97      1.90 o 
   1  16   2       31.41       36.89      2.85 o 
   2  16   2       22.61       18.73      2.42 o 
   3  16   2       49.41       41.47      3.34 o 
   4  16   2      313.18      342.30      7.88 o 
   5  16   2      256.73      269.87     12.63 o 
   6  16   2       38.59       44.67      6.90 o 
  -6  17   2        1.10        1.56      3.20 o 
  -5  17   2      233.10      241.61     11.25 o 
  -4  17   2        9.30        3.53      4.41 o 
  -3  17   2       52.84       52.48      4.11 o 
  -2  17   2      160.03      144.26      5.36 o 
  -1  17   2      456.09      498.74      8.70 o 
   0  17   2       27.77       29.23      4.16 o 
   1  17   2      168.41      167.27      6.68 o 
   2  17   2        0.11       -1.36      1.61 o 
   3  17   2       68.76       68.08      4.56 o 
   4  17   2      428.61      441.91     11.54 o 
   5  17   2       21.60       21.90      3.81 o 
   6  17   2       39.87       37.90      8.08 o 
  -6  18   2       32.79       43.36      5.67 o 
  -5  18   2       79.60       84.58      7.98 o 
  -4  18   2        1.07       -1.25      2.22 o 
  -3  18   2       79.32       80.99      5.07 o 
  -2  18   2        0.62        2.16      2.16 o 
  -1  18   2       71.43       73.73      4.90 o 
   0  18   2       16.74       14.75      2.81 o 
   1  18   2        0.63       -1.51      2.20 o 
   2  18   2       48.81       50.32      3.66 o 
   3  18   2       30.68       26.10      2.95 o 
   4  18   2        2.20        9.05      3.09 o 
   5  18   2        0.55       -1.59      2.53 o 
   6  18   2        9.13       11.26      3.26 o 
  -5  19   2       52.72       50.56      8.99 o 
  -4  19   2      419.65      420.64     13.75 o 
  -3  19   2       34.92       29.30      4.79 o 
  -2  19   2        6.79        5.64      2.47 o 
  -1  19   2      291.45      323.29     12.46 o 
   0  19   2      745.51      789.81     15.23 o 
   1  19   2       86.87       84.84      5.56 o 
   2  19   2      103.31      107.44      4.94 o 
   3  19   2        6.20        5.07      3.50 o 
   4  19   2      382.17      378.25     13.84 o 
   5  19   2       72.30       65.60      5.90 o 
  -5  20   2       29.47       33.10      5.00 o 
  -4  20   2       39.48       31.38     10.70 o 
  -3  20   2       12.33        8.49      3.92 o 
  -2  20   2        6.95        5.28      3.75 o 
  -1  20   2       14.07       11.73      3.57 o 
   0  20   2        3.72       10.72      2.99 o 
   1  20   2        8.30        5.60      2.50 o 
   2  20   2       22.70       17.64      3.57 o 
   3  20   2       41.98       35.55      4.45 o 
   4  20   2       20.28       30.25      4.51 o 
   5  20   2        8.57       10.71      3.49 o 
  -4  21   2      135.46      130.78      9.31 o 
  -3  21   2       37.84       51.20     10.61 o 
  -2  21   2      230.33      261.00     17.85 o 
  -1  21   2       86.59       80.59      7.99 o 
   0  21   2      226.11      248.35     11.89 o 
   1  21   2       80.93       70.49      7.80 o 
   2  21   2        0.90        5.36      4.25 o 
   3  21   2       31.01       27.03      4.16 o 
   4  21   2      244.01      246.82      9.25 o 
  -4  22   2       72.06       82.65      8.79 o 
  -3  22   2      153.63      141.68     15.60 o 
  -2  22   2       62.26       64.72     11.50 o 
  -1  22   2       27.95       31.66      6.12 o 
   0  22   2        0.87        0.03      3.95 o 
   1  22   2        3.25        0.99      4.41 o 
   2  22   2      174.83      207.48     13.39 o 
   3  22   2      163.43      164.30     10.39 o 
  -3  23   2        0.73        7.78      6.92 o 
  -2  23   2      129.75      135.01     16.08 o 
  -1  23   2        9.92       29.69      8.88 o 
   0  23   2       41.63       46.31      7.07 o 
   1  23   2        0.12       -1.21      3.86 o 
   2  23   2        2.78        0.84      4.43 o 
   3  23   2       79.04       73.01      8.56 o 
  -1  24   2        6.35       -1.02      6.11 o 
   0  24   2        0.96        9.31      6.84 o 
   1  24   2      108.23      129.01     10.89 o 
  -9   1   3       13.27       19.75      3.23 o 
  -8   1   3       60.46       61.45      4.90 o 
  -7   1   3      114.25      118.56      5.58 o 
  -6   1   3      240.86      234.42      4.63 o 
  -5   1   3      644.67      627.34      6.68 o 
  -4   1   3     1400.48     1388.88     10.82 o 
  -3   1   3     1126.67     1173.58      9.80 o 
  -2   1   3      613.23      660.43      6.19 o 
  -1   1   3    15424.15    15832.70    110.31 o 
   0   1   3        7.76        4.12      0.32 o 
   1   1   3     4438.74     4624.85     33.65 o 
   2   1   3     1123.64     1205.71      9.80 o 
   3   1   3       98.37       93.58      2.23 o 
   4   1   3      208.93      201.56      5.00 o 
   5   1   3      258.90      253.84      6.62 o 
   6   1   3      804.59      776.45     14.05 o 
   7   1   3      178.56      181.05      6.87 o 
   8   1   3       62.19       65.97      7.85 o 
  -9   2   3        6.45        9.42      2.64 o 
  -8   2   3      100.12       93.34      6.90 o 
  -7   2   3      127.79      126.54      4.47 o 
  -6   2   3      340.75      325.09      5.49 o 
  -5   2   3       61.64       59.64      2.36 o 
  -4   2   3       28.35       31.41      1.49 o 
  -3   2   3     2002.22     2132.86     15.14 o 
  -2   2   3     1295.40     1438.10     10.94 o 
  -1   2   3       18.73       19.66      0.60 o 
   0   2   3     1481.06     1550.04      9.49 o 
   1   2   3     2793.32     3104.62     24.77 o 
   2   2   3     1912.96     2074.94     15.49 o 
   3   2   3      747.69      938.31      8.67 o 
   4   2   3      354.42      322.82      5.39 o 
   5   2   3      324.30      298.32      6.53 o 
   6   2   3      204.70      193.42      6.56 o 
   7   2   3        5.25        9.80      4.81 o 
   8   2   3       55.64       57.40      5.93 o 
  -9   3   3       22.37       12.40      4.44 o 
  -8   3   3       17.62       20.13      3.98 o 
  -7   3   3       67.11       64.27      4.20 o 
  -6   3   3        1.16        1.50      1.56 o 
  -5   3   3       57.61       59.42      2.28 o 
  -4   3   3      569.90      616.44      6.35 o 
  -3   3   3        5.07        2.49      0.66 o 
  -2   3   3       66.78       76.06      1.63 o 
  -1   3   3       26.53       23.64      0.97 o 
   0   3   3      600.60      624.41      4.57 o 
   1   3   3      982.52     1023.53      8.43 o 
   2   3   3        4.85        3.28      0.76 o 
   3   3   3     1736.25     1815.67     13.06 o 
   4   3   3      758.87      769.43      9.58 o 
   5   3   3       12.98       24.92      2.50 o 
   6   3   3      219.68      204.68      6.81 o 
   7   3   3      256.14      243.60      8.01 o 
   8   3   3        3.56       -1.28      2.70 o 
  -9   4   3      151.77      162.49     10.20 o 
  -8   4   3      209.31      226.12      9.11 o 
  -7   4   3      382.08      388.14      8.64 o 
  -6   4   3      141.36      139.29      3.93 o 
  -5   4   3       27.90       28.01      1.81 o 
  -4   4   3      510.07      463.40      5.31 o 
  -3   4   3     1822.68     1653.94     13.11 o 
  -2   4   3     1937.40     2008.94     15.76 o 
  -1   4   3       32.10       16.18      0.76 o 
   0   4   3     1287.27     1473.88     12.57 o 
   1   4   3      669.82      700.57      5.38 o 
   2   4   3      112.04      110.14      1.86 o 
   3   4   3     1928.13     1962.00     18.82 o 
   4   4   3     1254.69     1169.14     12.86 o 
   5   4   3        0.49       -0.01      1.35 o 
   6   4   3      166.73      129.92      4.47 o 
   7   4   3      147.60      152.67      9.24 o 
   8   4   3        3.22        3.08      3.08 o 
  -9   5   3       15.38       13.19      4.79 o 
  -8   5   3       38.66       41.91      5.13 o 
  -7   5   3       15.69       14.14      2.62 o 
  -6   5   3      179.88      170.48      4.91 o 
  -5   5   3      311.93      312.55      5.34 o 
  -4   5   3      447.09      424.78      5.03 o 
  -3   5   3       14.59       12.15      1.03 o 
  -2   5   3        6.75        3.95      1.17 o 
  -1   5   3     3044.78     3354.97     23.01 o 
   0   5   3        5.35        4.42      0.50 o 
   1   5   3        2.08        1.05      0.72 o 
   2   5   3        0.03        0.98      0.50 o 
   3   5   3        1.58        0.42      0.40 o 
   4   5   3        4.91        2.69      0.86 o 
   5   5   3      345.52      328.16      7.16 o 
   6   5   3      113.26       99.00      4.29 o 
   7   5   3       19.84       14.88      5.54 o 
   8   5   3      187.64      183.01     10.49 o 
  -8   6   3      164.24      181.31     18.77 o 
  -7   6   3      134.54      143.31      5.54 o 
  -6   6   3       57.24       54.25      3.72 o 
  -5   6   3      190.99      192.89      5.45 o 
  -4   6   3        0.68        1.26      0.76 o 
  -3   6   3       24.22       19.24      1.32 o 
  -2   6   3     1038.54     1066.69      8.24 o 
  -1   6   3       55.59       36.94      1.15 o 
   0   6   3      350.62      331.49      3.42 o 
   1   6   3     1497.01     1723.94     13.94 o 
   2   6   3      737.40      800.17      6.73 o 
   3   6   3       47.92       30.02      1.49 o 
   4   6   3     1060.76     1079.25     15.96 o 
   5   6   3      858.90      824.68     12.36 o 
   6   6   3      194.88      199.49      5.60 o 
   7   6   3       14.27       20.74      3.83 o 
   8   6   3        9.03        8.80      4.42 o 
  -8   7   3        9.10       13.59      4.48 o 
  -7   7   3       62.85       63.60      4.48 o 
  -6   7   3       10.16       10.51      2.32 o 
  -5   7   3      265.82      274.66      6.24 o 
  -4   7   3      135.18      150.26      3.74 o 
  -3   7   3      509.62      533.63      6.15 o 
  -2   7   3       77.07       56.15      1.39 o 
  -1   7   3     2534.33     2811.83     18.73 o 
   0   7   3      356.15      372.94      3.81 o 
   1   7   3       34.16       31.82      1.20 o 
   2   7   3      356.40      375.25      5.23 o 
   3   7   3        0.00        0.62      0.64 o 
   4   7   3      227.50      212.17      5.01 o 
   5   7   3      231.59      192.28      5.88 o 
   6   7   3       40.62       37.43      2.97 o 
   7   7   3      247.44      253.85     14.89 o 
   8   7   3      101.13      112.80      9.98 o 
  -8   8   3      139.00      138.34     11.54 o 
  -7   8   3       10.79       11.27      3.51 o 
  -6   8   3       27.89       29.73      3.08 o 
  -5   8   3       12.91        9.03      2.28 o 
  -4   8   3      705.01      709.71     10.13 o 
  -3   8   3      529.09      507.08      5.99 o 
  -2   8   3     2020.98     2226.31     17.53 o 
  -1   8   3     1118.64     1210.58      9.15 o 
   0   8   3      282.29      289.01      3.87 o 
   1   8   3      682.01      874.04      7.00 o 
   2   8   3      247.34      195.34      4.81 o 
   3   8   3     1089.67     1048.32     12.03 o 
   4   8   3      217.18      183.51      5.21 o 
   5   8   3       19.27       18.19      2.28 o 
   6   8   3      170.12      159.39      5.65 o 
   7   8   3       12.76       14.54      3.05 o 
   8   8   3      177.96      184.34      8.95 o 
  -8   9   3        3.55        5.52      4.73 o 
  -7   9   3      320.21      331.11     19.02 o 
  -6   9   3      291.62      289.54      7.84 o 
  -5   9   3        4.04        8.49      2.45 o 
  -4   9   3     1689.75     1629.47     24.73 o 
  -3   9   3      555.08      539.82      7.21 o 
  -2   9   3      326.38      343.21      4.03 o 
  -1   9   3       13.69       21.16      1.17 o 
   0   9   3      286.38      249.08      3.36 o 
   1   9   3     1000.80     1073.03      7.91 o 
   2   9   3      159.21      127.71      3.89 o 
   3   9   3      487.28      473.86      7.44 o 
   4   9   3        1.44        1.51      1.59 o 
   5   9   3      345.24      338.56      7.10 o 
   6   9   3      105.87      103.39      4.73 o 
   7   9   3      175.99      187.36      8.87 o 
   8   9   3       20.54       25.11      4.31 o 
  -8  10   3        7.50        8.45      6.84 o 
  -7  10   3      308.56      269.47     17.66 o 
  -6  10   3      131.70      152.47     12.22 o 
  -5  10   3        0.24       -0.19      2.20 o 
  -4  10   3      232.81      219.85      6.17 o 
  -3  10   3        9.52        7.94      1.93 o 
  -2  10   3     1168.46     1123.34      9.57 o 
  -1  10   3       57.42       71.38      1.86 o 
   0  10   3      810.78      899.94      7.06 o 
   1  10   3      100.34      108.24      1.87 o 
   2  10   3      150.02      135.11      4.13 o 
   3  10   3      636.77      558.42      9.11 o 
   4  10   3      289.38      320.42      7.19 o 
   5  10   3        0.10        1.73      1.47 o 
   6  10   3        3.15        2.27      1.72 o 
   7  10   3        1.82        2.72      2.68 o 
   8  10   3       56.31       57.65      5.83 o 
  -8  11   3      157.44      149.10     17.49 o 
  -7  11   3      274.14      293.24     18.85 o 
  -6  11   3       42.01       44.66      6.35 o 
  -5  11   3      328.06      327.94     10.04 o 
  -4  11   3     1141.05     1085.22     18.91 o 
  -3  11   3      149.10      132.89      4.58 o 
  -2  11   3      152.68      130.28      3.45 o 
  -1  11   3       50.29       50.14      1.72 o 
   0  11   3      249.49      244.74      3.10 o 
   1  11   3      704.20      661.85      7.59 o 
   2  11   3      604.61      625.89      9.47 o 
   3  11   3      139.18      132.22      7.97 o 
   4  11   3      572.65      498.33      9.29 o 
   5  11   3       30.16       32.53      3.25 o 
   6  11   3      164.02      173.80      7.98 o 
   7  11   3       18.20       12.88      3.55 o 
  -8  12   3        1.13        6.70      5.77 o 
  -7  12   3       42.34       20.06      7.47 o 
  -6  12   3       15.83       16.71      6.72 o 
  -5  12   3        0.25        6.91      2.87 o 
  -4  12   3        5.54        3.12      2.46 o 
  -3  12   3      338.50      351.76      7.21 o 
  -2  12   3      642.59      656.93      8.67 o 
  -1  12   3      135.90      114.86      2.94 o 
   0  12   3        0.38        2.16      0.97 o 
   1  12   3      121.61      117.17      3.12 o 
   2  12   3      481.68      437.16      6.83 o 
   3  12   3       15.17        8.63      2.25 o 
   4  12   3       58.02       68.55      4.73 o 
   5  12   3        1.63        3.12      1.55 o 
   6  12   3       46.65       45.84      5.23 o 
   7  12   3       53.90       57.01      6.05 o 
  -7  13   3        0.72        5.31      6.12 o 
  -6  13   3      326.88      306.94     18.43 o 
  -5  13   3       17.36       11.74      3.59 o 
  -4  13   3       92.68       86.35      4.47 o 
  -3  13   3        1.92       -1.43      1.43 o 
  -2  13   3      207.20      206.91      6.23 o 
  -1  13   3     2011.81     2022.84     17.45 o 
   0  13   3      236.68      208.91      4.91 o 
   1  13   3       78.42       93.84      3.19 o 
   2  13   3      205.00      196.39      5.07 o 
   3  13   3      231.69      218.27      6.64 o 
   4  13   3        4.47        9.90      2.48 o 
   5  13   3      240.84      240.42      8.27 o 
   6  13   3        5.60        9.93      4.26 o 
   7  13   3      120.54      111.22     14.42 o 
  -7  14   3        3.43       -3.35      4.27 o 
  -6  14   3        5.07        4.67      4.66 o 
  -5  14   3       12.38       18.62      6.38 o 
  -4  14   3        9.00       10.48      2.35 o 
  -3  14   3        8.47        7.33      1.98 o 
  -2  14   3      899.50      877.93     10.84 o 
  -1  14   3       35.53       23.05      2.20 o 
   0  14   3       61.10       60.92      3.86 o 
   1  14   3       12.59       20.75      2.20 o 
   2  14   3       12.85        5.90      1.77 o 
   3  14   3      165.32      156.28      7.29 o 
   4  14   3        3.93        4.07      2.28 o 
   5  14   3      888.95      854.53     16.02 o 
   6  14   3        1.42        3.84      4.77 o 
   7  14   3       44.06       43.63     13.62 o 
  -7  15   3       10.85       24.34      7.39 o 
  -6  15   3       22.08       33.18      7.61 o 
  -5  15   3       20.83       21.90      4.19 o 
  -4  15   3       24.74       20.12      3.41 o 
  -3  15   3       68.64       74.65      3.91 o 
  -2  15   3        2.86       -0.48      1.22 o 
  -1  15   3      386.56      386.41      7.07 o 
   0  15   3       56.33       58.45      5.14 o 
   1  15   3        4.12        2.00      1.60 o 
   2  15   3       27.60       30.06      2.71 o 
   3  15   3       18.18       13.74      2.34 o 
   4  15   3        0.99        0.92      2.23 o 
   5  15   3        0.22        3.06      3.45 o 
   6  15   3      498.54      532.50     18.68 o 
   7  15   3      325.22      359.87     15.74 o 
  -7  16   3       14.20        4.27      4.96 o 
  -6  16   3        0.87       -0.07      3.06 o 
  -5  16   3        7.90        6.87      3.22 o 
  -4  16   3       15.66       13.05      3.09 o 
  -3  16   3      629.74      596.50     10.95 o 
  -2  16   3      111.06      122.29      4.90 o 
  -1  16   3       59.27       56.32      3.34 o 
   0  16   3       18.22       13.96      2.56 o 
   1  16   3      387.80      386.91      7.40 o 
   2  16   3       95.35       92.55      4.33 o 
   3  16   3      252.54      246.65      6.45 o 
   4  16   3      873.17      775.73     30.90 o 
   5  16   3       21.70       19.12      5.13 o 
   6  16   3       11.43       21.09      5.32 o 
  -6  17   3        0.40        3.27      2.34 o 
  -5  17   3      373.53      402.08     11.19 o 
  -4  17   3       68.24       69.49      5.30 o 
  -3  17   3        2.54        2.41      1.90 o 
  -2  17   3        0.58        2.52      1.89 o 
  -1  17   3       77.24       81.86      3.90 o 
   0  17   3       10.01        8.04      2.33 o 
   1  17   3       55.28       59.49      4.38 o 
   2  17   3       26.00       25.34      2.73 o 
   3  17   3        0.57       -0.95      1.80 o 
   4  17   3        7.94        6.55      2.61 o 
   5  17   3       16.59       17.26      3.63 o 
   6  17   3        4.10        9.03      4.66 o 
  -6  18   3       21.57       20.06      3.46 o 
  -5  18   3       10.90       12.86      5.24 o 
  -4  18   3        6.60        3.06      2.34 o 
  -3  18   3      156.62      155.62      6.78 o 
  -2  18   3      511.67      510.09     10.39 o 
  -1  18   3       41.78       41.90      4.67 o 
   0  18   3      184.43      212.36      6.97 o 
   1  18   3        3.47        4.05      2.36 o 
   2  18   3       67.25       63.24      3.98 o 
   3  18   3      408.83      416.90      8.87 o 
   4  18   3      170.19      177.08      7.91 o 
   5  18   3      380.65      380.78     15.46 o 
   6  18   3        1.85       -3.20      4.40 o 
  -5  19   3        3.88        4.74      2.59 o 
  -4  19   3       14.89        2.96      5.18 o 
  -3  19   3        0.82       -0.76      5.23 o 
  -2  19   3       42.12       35.56      4.23 o 
  -1  19   3       40.55       34.38      4.47 o 
   0  19   3        0.47       -0.03      2.83 o 
   1  19   3        0.18       -0.85      2.24 o 
   2  19   3       16.57       18.17      2.65 o 
   3  19   3      147.56      158.04      6.18 o 
   4  19   3       70.61       71.30      5.89 o 
   5  19   3      183.54      161.64     11.11 o 
  -5  20   3        0.22        4.20      3.54 o 
  -4  20   3      170.31      167.42      8.84 o 
  -3  20   3      231.83      238.03     13.84 o 
  -2  20   3       91.99       73.11     11.15 o 
  -1  20   3      598.33      629.80     18.28 o 
   0  20   3       99.91      102.65      7.23 o 
   1  20   3        5.20       10.44      2.76 o 
   2  20   3      144.91      166.87      9.88 o 
   3  20   3       49.06       42.34      7.59 o 
   4  20   3      223.93      240.18      9.07 o 
   5  20   3        4.56        6.13      3.07 o 
  -4  21   3        0.04        3.00      3.77 o 
  -3  21   3      142.68      144.95      8.62 o 
  -2  21   3       89.81       92.43     12.90 o 
  -1  21   3        4.27       11.02      6.61 o 
   0  21   3        6.48        7.16      4.60 o 
   1  21   3        2.02       -0.86      3.67 o 
   2  21   3      286.98      295.56     13.06 o 
   3  21   3       25.94       17.07      6.49 o 
   4  21   3        0.18        4.74      3.23 o 
  -4  22   3        0.42       -2.97      2.97 o 
  -3  22   3        1.47        3.80      6.33 o 
  -2  22   3        1.22       -5.14      5.14 o 
  -1  22   3      133.27      185.17     15.76 o 
   0  22   3        1.73       -3.27      9.24 o 
   1  22   3       64.24       81.78      8.51 o 
   2  22   3       18.98       15.21      6.04 o 
   3  22   3       32.14       27.58      6.53 o 
  -3  23   3        7.54       21.01      8.74 o 
  -2  23   3        4.03        1.54      6.63 o 
  -1  23   3       34.83       33.60      8.90 o 
   0  23   3      110.53      121.94     15.00 o 
   1  23   3       94.57       94.69      9.25 o 
   2  23   3       92.60       84.03      8.89 o 
  -1  24   3        3.68       -1.44      6.02 o 
   0  24   3        0.69        2.30      6.28 o 
   1  24   3        3.20       -2.15      5.18 o 
  -9   0   4       33.28       37.50     17.63 o 
  -8   0   4        0.69        1.69      2.94 o 
  -7   0   4      114.52      118.37      7.38 o 
  -6   0   4        1.54        3.78      1.48 o 
  -5   0   4      332.26      302.83      6.10 o 
  -4   0   4       66.78       75.66      2.79 o 
  -3   0   4       96.83       97.82      2.57 o 
  -2   0   4     3121.47     3287.42     38.11 o 
  -1   0   4    37537.54    35731.48    411.41 o 
   0   0   4    20828.10    21190.00    184.04 o 
   1   0   4     9794.65    10357.76    102.52 o 
   2   0   4     4103.95     4658.10     96.23 o 
   3   0   4     1006.99      987.41     11.57 o 
   4   0   4     1766.89     1735.67     26.82 o 
   5   0   4     1856.27     1829.36     52.44 o 
   6   0   4      336.57      326.80     14.52 o 
   7   0   4      758.27      687.99     29.05 o 
   8   0   4      112.33      114.40     14.51 o 
  -9   1   4       10.57       13.13      4.65 o 
  -8   1   4       19.74       23.81      3.28 o 
  -7   1   4      170.30      168.69      5.28 o 
  -6   1   4       98.11      108.54      3.18 o 
  -5   1   4      220.19      209.47      3.51 o 
  -4   1   4      801.98      779.89      6.68 o 
  -3   1   4       37.89       54.51      1.47 o 
  -2   1   4       30.15       25.87      1.05 o 
  -1   1   4     3189.99     3355.04     21.87 o 
   0   1   4        0.48        4.17      0.40 o 
   1   1   4      452.02      494.94      4.35 o 
   2   1   4      260.41      306.90      3.57 o 
   3   1   4      838.08      882.64      7.22 o 
   4   1   4       37.72       53.26      2.47 o 
   5   1   4       55.52       58.96      3.82 o 
   6   1   4        3.29        3.22      1.41 o 
   7   1   4        0.22        5.89      2.71 o 
   8   1   4       57.18       64.59      8.04 o 
  -9   2   4       23.59       31.22      7.14 o 
  -8   2   4      991.29     1007.54     17.11 o 
  -7   2   4        0.79        2.54      2.15 o 
  -6   2   4      312.70      305.44      5.95 o 
  -5   2   4      220.52      212.32      3.75 o 
  -4   2   4      157.51      138.53      2.58 o 
  -3   2   4        0.65        4.41      0.67 o 
  -2   2   4     2791.76     2956.91     20.71 o 
  -1   2   4     4626.54     4942.72     33.98 o 
   0   2   4     1031.16     1013.75      6.36 o 
   1   2   4       98.10      121.24      1.98 o 
   2   2   4       11.32       12.72      0.88 o 
   3   2   4      527.08      500.70      5.16 o 
   4   2   4       49.82       51.94      2.62 o 
   5   2   4      205.14      202.26      5.63 o 
   6   2   4      388.46      385.48      9.47 o 
   7   2   4       48.21       54.46      6.71 o 
   8   2   4      118.00      114.25      8.88 o 
  -9   3   4        0.56        3.60      5.56 o 
  -8   3   4        3.20        2.62      3.74 o 
  -7   3   4       23.58       24.43      2.82 o 
  -6   3   4     1388.43     1322.12     14.07 o 
  -5   3   4      220.53      215.43      3.77 o 
  -4   3   4        2.89        3.43      0.82 o 
  -3   3   4      854.59      789.06      7.28 o 
  -2   3   4      741.28      776.03      7.03 o 
  -1   3   4     1093.71     1152.87      9.72 o 
   0   3   4      738.91      796.43      5.82 o 
   1   3   4     1066.66     1013.50      7.53 o 
   2   3   4      926.11      989.77      7.58 o 
   3   3   4      798.74      738.58      7.29 o 
   4   3   4     1432.31     1300.91     12.89 o 
   5   3   4       11.38       10.06      2.01 o 
   6   3   4      123.84      126.95      5.00 o 
   7   3   4      105.34      120.71      6.70 o 
   8   3   4      100.56      102.99      7.68 o 
  -9   4   4       38.93       35.14      9.94 o 
  -8   4   4       31.59       41.19      5.86 o 
  -7   4   4      309.91      326.45      7.78 o 
  -6   4   4       70.32       78.04      3.86 o 
  -5   4   4       16.30       19.59      1.55 o 
  -4   4   4     1767.55     1792.89     14.03 o 
  -3   4   4        8.60        7.15      0.88 o 
  -2   4   4        1.35        0.67      0.56 o 
  -1   4   4       24.45       33.07      1.07 o 
   0   4   4     1045.68     1079.31      7.56 o 
   1   4   4      158.72      182.17      2.08 o 
   2   4   4       94.42      140.43      2.25 o 
   3   4   4        5.05       10.07      1.10 o 
   4   4   4       36.91       39.64      2.08 o 
   5   4   4       50.00       67.44      5.02 o 
   6   4   4       48.48       63.38      4.15 o 
   7   4   4        7.25        6.17      2.89 o 
   8   4   4       51.76       48.88      6.75 o 
  -9   5   4       44.26       32.16      7.61 o 
  -8   5   4       21.83       11.43      4.38 o 
  -7   5   4      216.61      212.58      6.41 o 
  -6   5   4        6.11        4.10      1.47 o 
  -5   5   4     1212.50     1164.83     12.21 o 
  -4   5   4      174.46      176.93      3.33 o 
  -3   5   4        1.77        2.27      0.75 o 
  -2   5   4       88.85       77.15      1.87 o 
  -1   5   4        0.05       -0.40      0.40 o 
   0   5   4      623.56      628.32      6.39 o 
   1   5   4      101.24       72.75      1.30 o 
   2   5   4        0.28        1.70      0.48 o 
   3   5   4      735.33      658.70      5.68 o 
   4   5   4      405.04      336.08      6.25 o 
   5   5   4      103.95       88.43      4.29 o 
   6   5   4       24.15       25.84      2.46 o 
   7   5   4       62.58       61.34      4.99 o 
   8   5   4       22.90       25.13      4.01 o 
  -8   6   4       83.81       74.30      7.64 o 
  -7   6   4        1.42        3.17      1.90 o 
  -6   6   4      250.35      247.49      5.92 o 
  -5   6   4       59.97       63.97      3.37 o 
  -4   6   4      360.96      344.22      4.80 o 
  -3   6   4      276.12      275.43      4.05 o 
  -2   6   4      316.97      350.16      4.09 o 
  -1   6   4      788.93      893.44      7.94 o 
   0   6   4        4.38        9.19      0.71 o 
   1   6   4      124.27      143.04      1.88 o 
   2   6   4       27.95       34.22      1.24 o 
   3   6   4      171.42      165.88      2.67 o 
   4   6   4       83.67       72.72      3.40 o 
   5   6   4        3.55        1.30      1.99 o 
   6   6   4        2.49        2.80      1.50 o 
   7   6   4       36.20       39.38      4.22 o 
   8   6   4      144.42      155.58      8.53 o 
  -8   7   4       53.29       50.97      6.81 o 
  -7   7   4        1.92        6.55      2.24 o 
  -6   7   4      179.16      185.18      5.69 o 
  -5   7   4      423.65      416.95      8.88 o 
  -4   7   4      884.55      860.93     10.06 o 
  -3   7   4      403.31      379.01      4.98 o 
  -2   7   4        6.21        0.74      0.59 o 
  -1   7   4      126.42      149.88      2.41 o 
   0   7   4      790.96      862.56      6.88 o 
   1   7   4      177.98      240.57      3.73 o 
   2   7   4      119.96       98.72      1.76 o 
   3   7   4     1533.46     1546.21     13.05 o 
   4   7   4        2.32        3.24      1.10 o 
   5   7   4        1.97        3.67      1.49 o 
   6   7   4       33.88       37.82      3.06 o 
   7   7   4       88.15       82.11      8.85 o 
   8   7   4      200.16      203.34      9.40 o 
  -8   8   4        0.40        3.57      3.75 o 
  -7   8   4       93.01       87.35      6.38 o 
  -6   8   4       35.91       41.88      3.50 o 
  -5   8   4      200.62      210.83      6.39 o 
  -4   8   4       13.86       16.60      2.34 o 
  -3   8   4      779.60      773.39      8.10 o 
  -2   8   4       30.55       31.72      1.26 o 
  -1   8   4      997.00      972.56      9.40 o 
   0   8   4     1484.55     1639.48     11.84 o 
   1   8   4      114.23      164.04      2.58 o 
   2   8   4      100.62      108.38      2.96 o 
   3   8   4        0.24       -1.04      1.04 o 
   4   8   4      148.55      145.99      4.33 o 
   5   8   4      204.90      200.70      5.44 o 
   6   8   4       57.06       48.45      3.82 o 
   7   8   4      103.79      103.64     14.18 o 
   8   8   4       48.19       52.04      5.74 o 
  -8   9   4       82.99       96.23     13.48 o 
  -7   9   4        1.04       -1.38      3.37 o 
  -6   9   4       13.13        9.26      3.08 o 
  -5   9   4     1135.72     1116.15     19.54 o 
  -4   9   4       82.26       78.10      4.90 o 
  -3   9   4      619.92      588.43      7.66 o 
  -2   9   4      740.64      719.18      6.72 o 
  -1   9   4      181.48      177.96      2.87 o 
   0   9   4     1123.18     1145.02      8.50 o 
   1   9   4      169.31      155.70      2.78 o 
   2   9   4      759.53      746.73      9.23 o 
   3   9   4     1452.13     1380.87     16.34 o 
   4   9   4      275.81      293.85      6.20 o 
   5   9   4       12.36        7.49      1.73 o 
   6   9   4      439.15      422.73     16.10 o 
   7   9   4      126.93      147.00      8.56 o 
   8   9   4       33.25       37.27      5.19 o 
  -8  10   4       14.80       34.68      9.38 o 
  -7  10   4       46.05       39.61      9.34 o 
  -6  10   4       29.92       33.76      5.41 o 
  -5  10   4      115.29      120.78      9.28 o 
  -4  10   4       60.66       66.34      4.79 o 
  -3  10   4      226.11      221.80      5.11 o 
  -2  10   4      844.15      856.57      7.81 o 
  -1  10   4      941.88      913.79      7.77 o 
   0  10   4        9.39        9.39      0.80 o 
   1  10   4       33.16       34.23      1.10 o 
   2  10   4       35.29       34.62      2.67 o 
   3  10   4        0.31        3.03      1.70 o 
   4  10   4       24.17       27.20      3.46 o 
   5  10   4      310.76      295.28      7.65 o 
   6  10   4        0.36        1.47      2.30 o 
   7  10   4       50.39       52.91      5.80 o 
   8  10   4      105.10       91.74      7.50 o 
  -8  11   4       14.68       31.69      9.44 o 
  -7  11   4       19.85       19.72      7.81 o 
  -6  11   4       15.79       20.02      4.81 o 
  -5  11   4       52.58       52.51      6.24 o 
  -4  11   4      326.11      303.36      8.82 o 
  -3  11   4       51.79       46.71      2.66 o 
  -2  11   4     1844.36     1795.60     15.72 o 
  -1  11   4       35.93       37.51      1.55 o 
   0  11   4       95.12       82.96      2.36 o 
   1  11   4       40.10       35.40      2.05 o 
   2  11   4      425.61      380.79      7.17 o 
   3  11   4        6.54        3.12      2.09 o 
   4  11   4       17.98       19.55      2.71 o 
   5  11   4        0.02       -1.40      1.56 o 
   6  11   4        1.05        3.01      2.58 o 
   7  11   4       38.58       36.04      9.37 o 
  -8  12   4      175.16      185.22     16.79 o 
  -7  12   4      361.08      391.27     22.27 o 
  -6  12   4       29.73       21.13      6.99 o 
  -5  12   4        0.55       -2.76      4.42 o 
  -4  12   4      105.28      106.49      7.58 o 
  -3  12   4        2.93        4.11      1.74 o 
  -2  12   4      753.85      758.58      8.54 o 
  -1  12   4     1884.80     1723.29     15.14 o 
   0  12   4      983.26     1009.76      9.95 o 
   1  12   4      193.41      173.03      4.03 o 
   2  12   4       15.66        6.07      2.10 o 
   3  12   4        6.06        5.81      2.29 o 
   4  12   4      864.71      845.95     14.75 o 
   5  12   4      150.37      161.85      5.31 o 
   6  12   4     1151.98     1191.30     19.97 o 
   7  12   4       40.24       65.51      7.93 o 
  -7  13   4       25.92       49.75      9.76 o 
  -6  13   4        0.61       -2.60      4.76 o 
  -5  13   4       63.24       56.61      6.73 o 
  -4  13   4        3.29        6.37      2.30 o 
  -3  13   4      400.85      370.38      7.02 o 
  -2  13   4       13.96       18.24      1.81 o 
  -1  13   4       67.02       59.91      2.57 o 
   0  13   4     1869.44     1769.39     19.07 o 
   1  13   4      247.33      233.90      4.75 o 
   2  13   4      110.24       93.06      3.89 o 
   3  13   4        0.86        0.82      2.03 o 
   4  13   4       85.83       78.80      5.20 o 
   5  13   4       69.44       62.58      4.40 o 
   6  13   4      138.08      133.44     10.88 o 
   7  13   4        0.20        7.70      4.08 o 
  -7  14   4       19.27        7.47      6.12 o 
  -6  14   4       30.29       31.80      8.53 o 
  -5  14   4      109.88      121.50      6.24 o 
  -4  14   4      275.03      285.08      9.69 o 
  -3  14   4       94.83      101.31      4.14 o 
  -2  14   4       56.92       57.17      2.92 o 
  -1  14   4      511.95      499.52      8.72 o 
   0  14   4      278.42      268.54      6.72 o 
   1  14   4       77.90       61.12      2.95 o 
   2  14   4        1.02        2.38      1.67 o 
   3  14   4       15.84       16.96      2.95 o 
   4  14   4       19.09       14.04      2.98 o 
   5  14   4      248.82      249.54     12.03 o 
   6  14   4       31.27       34.50      6.40 o 
   7  14   4      127.73      161.11     12.46 o 
  -7  15   4       80.14       72.87      7.15 o 
  -6  15   4       75.50       83.73      7.18 o 
  -5  15   4       52.70       59.55      5.85 o 
  -4  15   4       46.67       45.28      3.72 o 
  -3  15   4      527.35      504.33      9.96 o 
  -2  15   4       84.16       85.38      4.93 o 
  -1  15   4       92.32       81.16      3.67 o 
   0  15   4       50.31       59.39      4.02 o 
   1  15   4      460.28      450.74      7.86 o 
   2  15   4      331.22      327.97      6.92 o 
   3  15   4      294.87      291.79      6.88 o 
   4  15   4       14.39       14.18      3.15 o 
   5  15   4      121.20      126.53      7.78 o 
   6  15   4        3.41        4.80      3.85 o 
  -6  16   4       22.23       25.91      3.95 o 
  -5  16   4       54.62       51.30      4.66 o 
  -4  16   4        0.28        5.32      1.94 o 
  -3  16   4       78.16       79.02      7.84 o 
  -2  16   4      389.12      367.06     11.29 o 
  -1  16   4        3.64        3.47      1.61 o 
   0  16   4      119.21      116.19      5.14 o 
   1  16   4        0.65        3.96      1.69 o 
   2  16   4       29.08       33.60      2.97 o 
   3  16   4       40.30       38.49      3.39 o 
   4  16   4        1.58        1.26      1.88 o 
   5  16   4       68.48       92.82      9.03 o 
   6  16   4       80.54       97.93      9.73 o 
  -6  17   4       96.44      114.64      6.90 o 
  -5  17   4      121.53      133.74      6.37 o 
  -4  17   4      346.97      330.75      9.65 o 
  -3  17   4      335.80      330.01      8.24 o 
  -2  17   4      610.74      570.90     18.88 o 
  -1  17   4       57.96       65.42      4.06 o 
   0  17   4      284.51      317.37      8.17 o 
   1  17   4      366.73      348.93      8.78 o 
   2  17   4      521.32      498.70      9.20 o 
   3  17   4      115.23      122.34      5.14 o 
   4  17   4      430.61      434.88     10.23 o 
   5  17   4        0.78        0.16      2.61 o 
   6  17   4      354.24      374.65     15.98 o 
  -6  18   4        5.15       -0.41      4.52 o 
  -5  18   4        4.21        4.91      2.35 o 
  -4  18   4       85.29       93.65     10.38 o 
  -3  18   4        1.02       -2.20      2.52 o 
  -2  18   4       23.53       25.71      3.63 o 
  -1  18   4       37.33       46.16      4.83 o 
   0  18   4       83.07      105.39      6.80 o 
   1  18   4        3.45        4.77      2.39 o 
   2  18   4        1.82        4.49      2.06 o 
   3  18   4       71.00       71.81      4.48 o 
   4  18   4       45.64       41.32      4.75 o 
   5  18   4       60.20       60.94      5.80 o 
  -5  19   4       62.44       71.35      5.78 o 
  -4  19   4       87.47       94.92     12.91 o 
  -2  19   4       24.24       22.77      5.77 o 
  -1  19   4       26.98       26.94      5.56 o 
   0  19   4       24.03       27.44      4.15 o 
   1  19   4      248.10      237.59      8.07 o 
   2  19   4       50.05       50.14      4.51 o 
   3  19   4      176.15      185.43     12.88 o 
   4  19   4       39.51       38.44      4.68 o 
   5  19   4       24.56       31.88      4.52 o 
  -5  20   4        4.38        6.99      3.65 o 
  -4  20   4       15.19       19.45      4.47 o 
  -3  20   4       36.13       39.65      7.71 o 
  -2  20   4        8.94        8.38      3.52 o 
  -1  20   4     1020.98     1071.81     36.84 o 
   0  20   4        2.02        4.63      4.09 o 
   1  20   4       48.09       52.66      6.81 o 
   2  20   4       78.00       80.41      8.21 o 
   3  20   4        6.22        9.17      3.11 o 
   4  20   4      181.89      187.65      8.14 o 
  -4  21   4       85.32      103.28     10.43 o 
  -3  21   4        0.12       -3.49      3.49 o 
  -2  21   4       88.55       99.55     13.19 o 
  -1  21   4       45.91       45.02      9.95 o 
   0  21   4       10.68       34.44      8.99 o 
   1  21   4       38.44       37.09      6.22 o 
   2  21   4      378.27      374.51     14.79 o 
   3  21   4       80.17       64.96      7.71 o 
   4  21   4        2.83       -1.88      2.72 o 
  -4  22   4      139.99      136.81     34.74 o 
  -3  22   4       13.04        5.18      6.42 o 
  -2  22   4       65.41       82.37     12.74 o 
  -1  22   4       27.34       40.58      9.62 o 
   0  22   4       40.62       43.96      9.82 o 
   1  22   4       21.88       25.00      5.91 o 
   2  22   4        0.64        2.14      4.41 o 
   3  22   4       35.51       41.55      6.86 o 
  -3  23   4       14.15       27.63      8.99 o 
  -2  23   4       73.23       63.63     11.73 o 
  -1  23   4       73.06       68.86     11.99 o 
   0  23   4        9.88       13.13      6.91 o 
   1  23   4        2.19       -3.35      5.58 o 
   2  23   4       85.00       87.58      9.16 o 
  -1  24   4        1.78        4.22      6.55 o 
   0  24   4        2.33        8.55      6.95 o 
   1  24   4       86.01      100.97     13.78 o 
  -8   1   5      313.80      330.31      8.90 o 
  -7   1   5       96.29      101.54      4.49 o 
  -6   1   5        8.93       10.45      1.25 o 
  -5   1   5        1.40        0.67      0.87 o 
  -4   1   5      674.04      652.30      6.13 o 
  -3   1   5      511.90      510.93      4.71 o 
  -2   1   5       16.07       31.70      1.26 o 
  -1   1   5    11338.37    11550.71    112.12 o 
   0   1   5     3678.10     3845.69     29.13 o 
   1   1   5      382.63      399.05      4.11 o 
   2   1   5     4900.61     5116.30     33.34 o 
   3   1   5       78.05       91.31      3.04 o 
   4   1   5     1505.66     1531.90     14.70 o 
   5   1   5      192.95      179.81      5.16 o 
   6   1   5       50.10       67.22      5.32 o 
   7   1   5       31.82       21.71      7.41 o 
   8   1   5       21.17       24.88      5.48 o 
  -9   2   5       12.84       25.99     13.39 o 
  -8   2   5        2.72        2.45      4.22 o 
  -7   2   5       71.34       74.84      4.06 o 
  -6   2   5      298.86      279.63      6.28 o 
  -5   2   5       24.66       20.56      1.48 o 
  -4   2   5      144.09      131.69      2.59 o 
  -3   2   5      156.31      174.59      2.45 o 
  -2   2   5     1906.23     2008.81     13.12 o 
  -1   2   5     1839.34     1873.82     14.03 o 
   0   2   5      257.76      266.29      3.63 o 
   1   2   5     1063.89     1110.48      8.35 o 
   2   2   5        0.76        3.56      0.58 o 
   3   2   5      113.17      155.32      2.90 o 
   4   2   5       95.72       81.70      2.52 o 
   5   2   5        0.02        0.97      1.23 o 
   6   2   5      228.71      223.27      7.71 o 
   7   2   5       17.15       24.22      6.29 o 
   8   2   5        0.20        2.74      2.48 o 
  -9   3   5        6.70        4.08      3.66 o 
  -8   3   5        8.01       10.63      3.93 o 
  -7   3   5      334.53      332.17      7.66 o 
  -6   3   5     1320.74     1291.40     16.01 o 
  -5   3   5      620.80      616.80      6.90 o 
  -4   3   5      235.53      230.43      3.55 o 
  -3   3   5      225.65      221.66      3.17 o 
  -2   3   5     5192.38     5644.35     38.16 o 
  -1   3   5      165.78      172.44      2.82 o 
   0   3   5      595.84      601.87      4.76 o 
   1   3   5     2922.57     3118.75     22.39 o 
   2   3   5      898.33      866.14      6.37 o 
   3   3   5     2117.32     2139.32     15.26 o 
   4   3   5      218.84      197.64      3.67 o 
   5   3   5        4.77        3.47      1.28 o 
   6   3   5       10.48       11.76      2.36 o 
   7   3   5       12.22       16.09      3.20 o 
   8   3   5       49.47       55.89      5.74 o 
  -9   4   5       69.08       62.60      7.35 o 
  -8   4   5       44.57       43.61      6.09 o 
  -7   4   5      389.79      400.87      9.69 o 
  -6   4   5       78.48       81.16      3.90 o 
  -5   4   5      991.27      930.36      9.08 o 
  -4   4   5      181.67      158.66      2.98 o 
  -3   4   5      359.30      410.78      4.68 o 
  -2   4   5        6.34       14.60      0.65 o 
  -1   4   5      997.64     1157.68      7.91 o 
   0   4   5      175.27      152.72      2.07 o 
   1   4   5     1467.97     1446.65      9.40 o 
   2   4   5       19.96       19.09      0.94 o 
   3   4   5      695.18      704.84      6.44 o 
   4   4   5      550.11      455.60      8.12 o 
   5   4   5       14.82       20.45      3.71 o 
   6   4   5      917.61      845.49     15.28 o 
   7   4   5      204.06      218.26      9.09 o 
   8   4   5      165.86      183.69      8.93 o 
  -9   5   5       69.65       88.04      9.77 o 
  -8   5   5       13.32       14.99      4.49 o 
  -7   5   5      194.77      189.30      6.71 o 
  -6   5   5       32.45       34.66      2.91 o 
  -5   5   5      107.90      108.39      3.52 o 
  -4   5   5      142.58      142.78      2.96 o 
  -3   5   5      562.95      665.22      7.44 o 
  -2   5   5      110.11      118.50      2.38 o 
  -1   5   5      356.59      376.12      3.39 o 
   0   5   5      679.62      731.95      6.43 o 
   1   5   5      911.97      976.93      6.86 o 
   2   5   5      815.31      937.66      6.49 o 
   3   5   5       95.32       84.20      2.17 o 
   4   5   5        0.90        0.33      0.87 o 
   5   5   5      282.07      259.64      6.07 o 
   6   5   5       22.71       25.83      3.30 o 
   7   5   5        3.58        7.46      3.16 o 
   8   5   5       73.49       79.57     10.90 o 
  -8   6   5        3.20       10.16      4.06 o 
  -7   6   5      336.18      337.82      9.07 o 
  -6   6   5     1453.19     1410.79     18.25 o 
  -5   6   5       49.57       53.66      3.40 o 
  -4   6   5      119.58      122.91      2.82 o 
  -3   6   5      235.55      226.95      3.64 o 
  -2   6   5      626.40      628.68      6.04 o 
  -1   6   5     4791.99     5154.41     31.46 o 
   0   6   5     2390.49     2366.12     18.16 o 
   1   6   5      576.63      576.85      4.91 o 
   2   6   5       30.82       50.35      1.91 o 
   3   6   5       94.50       93.38      2.20 o 
   4   6   5       11.42        7.33      1.41 o 
   5   6   5      516.85      521.61      8.88 o 
   6   6   5      158.55      161.63      5.77 o 
   7   6   5      366.56      345.93     14.88 o 
   8   6   5       53.98       53.99      5.86 o 
  -8   7   5        8.00        7.58      4.27 o 
  -7   7   5      103.13      110.30      6.16 o 
  -6   7   5        3.24        2.66      2.02 o 
  -5   7   5       41.32       42.60      3.14 o 
  -4   7   5      397.00      382.62      6.05 o 
  -3   7   5       47.32       49.74      1.91 o 
  -2   7   5        6.11       10.59      0.79 o 
  -1   7   5      279.85      327.79      3.59 o 
   0   7   5      108.51      127.31      2.12 o 
   1   7   5       22.09       33.49      1.17 o 
   2   7   5      461.81      448.99      4.48 o 
   3   7   5        2.66        3.68      1.01 o 
   4   7   5      271.57      262.84      5.13 o 
   5   7   5      330.79      291.84      6.56 o 
   6   7   5        4.24        7.32      1.64 o 
   7   7   5       19.16       14.02      3.62 o 
   8   7   5        4.77        7.26      3.17 o 
  -8   8   5       53.53       43.09      6.64 o 
  -7   8   5       42.06       50.34      5.72 o 
  -6   8   5       49.17       53.07      5.04 o 
  -5   8   5      114.58      110.17      6.10 o 
  -4   8   5      157.35      158.89      4.71 o 
  -3   8   5     2618.97     2616.70     21.28 o 
  -2   8   5       16.92       25.23      1.20 o 
  -1   8   5      332.80      356.08      3.82 o 
   0   8   5     1337.62     1372.63      9.75 o 
   1   8   5      608.15      642.32      6.27 o 
   2   8   5       61.35       68.20      2.00 o 
   3   8   5       50.92       53.76      2.60 o 
   4   8   5       13.74        8.20      1.72 o 
   5   8   5      371.19      351.41      8.06 o 
   6   8   5      291.45      274.46      6.88 o 
   7   8   5      317.70      286.12     34.22 o 
   8   8   5        2.53        3.41      2.88 o 
  -8   9   5       60.19       66.20     11.34 o 
  -7   9   5      235.04      225.79     16.30 o 
  -6   9   5       32.84       38.22      5.55 o 
  -5   9   5      171.30      177.16      7.27 o 
  -4   9   5       62.60       57.51      4.35 o 
  -3   9   5      821.43      779.09      9.20 o 
  -2   9   5      233.27      235.45      3.07 o 
  -1   9   5      806.43      782.38      7.26 o 
   0   9   5      174.14      184.57      2.56 o 
   1   9   5      425.24      378.79      4.14 o 
   2   9   5     1288.33     1284.05     13.23 o 
   3   9   5       76.41       73.27      3.85 o 
   4   9   5      157.87      152.44      4.54 o 
   5   9   5       96.40      108.06      4.48 o 
   6   9   5       27.41       22.32      2.58 o 
   7   9   5      228.78      228.46     12.09 o 
   8   9   5       53.90       67.04      6.45 o 
  -8  10   5        3.36        3.33      5.44 o 
  -7  10   5       63.26       54.64     10.33 o 
  -6  10   5      208.85      217.83     10.93 o 
  -5  10   5       81.12       89.63      8.54 o 
  -4  10   5      703.48      609.01     16.28 o 
  -3  10   5       24.01       27.01      2.09 o 
  -2  10   5        1.30        0.89      0.74 o 
  -1  10   5      219.49      190.81      2.66 o 
   0  10   5       43.15       41.98      1.35 o 
   1  10   5      408.21      394.55      4.28 o 
   2  10   5        7.81        8.10      1.85 o 
   3  10   5       66.10       58.36      3.46 o 
   4  10   5        0.06        0.54      1.37 o 
   5  10   5      135.49      120.24      4.61 o 
   6  10   5      136.76      142.88      6.90 o 
   7  10   5      123.81      116.76      8.29 o 
  -8  11   5       83.84      104.52     14.15 o 
  -7  11   5       71.69       71.50     11.27 o 
  -6  11   5       79.20       81.23      8.11 o 
  -5  11   5       25.87       32.33      5.08 o 
  -4  11   5      414.70      404.18     13.32 o 
  -3  11   5       48.01       42.82      2.70 o 
  -2  11   5      897.28      847.85      9.54 o 
  -1  11   5        8.65       14.26      1.01 o 
   0  11   5       48.45       34.19      1.31 o 
   1  11   5      676.36      702.51      9.41 o 
   2  11   5      688.00      638.93      9.80 o 
   3  11   5      462.70      414.70      9.09 o 
   4  11   5        0.16        0.48      1.52 o 
   5  11   5      343.50      334.75      7.48 o 
   6  11   5       26.33       29.05      3.72 o 
   7  11   5       56.55       61.49      9.02 o 
  -8  12   5       13.84       17.08      7.44 o 
  -7  12   5        3.88        5.03      5.92 o 
  -6  12   5       65.47       67.99     10.71 o 
  -5  12   5      117.93      115.19      8.24 o 
  -4  12   5       55.24       58.95      4.34 o 
  -3  12   5      674.74      650.79     10.80 o 
  -2  12   5       51.92       53.13      2.42 o 
  -1  12   5     1688.37     1681.12     13.92 o 
   0  12   5      385.27      378.45      4.99 o 
   1  12   5        0.53        1.41      1.27 o 
   2  12   5      446.01      395.57      8.52 o 
   3  12   5       14.35       10.82      2.52 o 
   4  12   5       15.45       16.09      2.62 o 
   5  12   5        0.09        2.89      1.51 o 
   6  12   5        3.72        9.92      3.58 o 
   7  12   5        3.94        9.66      3.84 o 
  -7  13   5        2.02       -3.63      6.15 o 
  -6  13   5      108.65      124.46     14.06 o 
  -5  13   5      500.83      518.44     16.87 o 
  -4  13   5      289.96      277.07      7.20 o 
  -3  13   5      264.49      247.29      7.84 o 
  -2  13   5       54.15       58.43      3.25 o 
  -1  13   5       92.64       80.64      2.65 o 
   0  13   5      465.88      448.44      8.27 o 
   1  13   5      164.67      141.64      3.73 o 
   2  13   5      141.87      135.91      4.38 o 
   3  13   5      161.85      159.57      7.05 o 
   4  13   5      359.54      349.58      9.27 o 
   5  13   5      231.89      229.21      7.10 o 
   6  13   5      101.18      116.50     10.25 o 
   7  13   5       98.29      112.13     10.27 o 
  -7  14   5      122.03      116.44     10.14 o 
  -6  14   5      179.00      179.57     17.57 o 
  -5  14   5       59.64       62.64      4.44 o 
  -4  14   5       41.44       41.64      3.52 o 
  -3  14   5      167.33      163.81      5.37 o 
  -2  14   5       99.98      104.44      4.25 o 
  -1  14   5      199.62      224.07      4.31 o 
   0  14   5      269.10      281.96      7.84 o 
   1  14   5      129.78      113.46      3.91 o 
   2  14   5        1.47        1.30      1.63 o 
   3  14   5       42.19       30.97      3.45 o 
   4  14   5        1.69        2.65      2.33 o 
   5  14   5      143.38      133.71      8.08 o 
   6  14   5       39.75       40.25     11.46 o 
   7  14   5       25.64       31.91      6.02 o 
  -7  15   5       44.47       32.79      6.27 o 
  -6  15   5       53.43       57.67      5.22 o 
  -5  15   5       33.13       24.29      3.49 o 
  -4  15   5      260.85      245.11      7.80 o 
  -3  15   5      140.60      148.99      5.33 o 
  -2  15   5      538.27      540.30      9.95 o 
  -1  15   5     1120.87     1058.22     16.78 o 
   0  15   5       20.32       18.63      2.60 o 
   1  15   5        4.09        4.96      1.77 o 
   2  15   5       50.37       42.25      3.18 o 
   3  15   5      120.75      131.20      4.85 o 
   4  15   5      347.57      338.45      9.54 o 
   5  15   5       22.05       16.66      4.92 o 
   6  15   5      212.06      205.13     11.80 o 
  -6  16   5      412.97      387.89     11.36 o 
  -5  16   5       13.05       13.69      3.01 o 
  -4  16   5       97.14      101.87      5.18 o 
  -3  16   5        1.68        3.87      1.61 o 
  -2  16   5       51.09       47.97      4.06 o 
  -1  16   5        3.79        1.85      1.30 o 
   0  16   5      768.95      788.80     13.37 o 
   1  16   5      325.08      351.47      8.56 o 
   2  16   5      369.31      345.27      7.36 o 
   3  16   5       56.94       56.65      3.89 o 
   4  16   5       19.70       25.01      3.14 o 
   5  16   5       18.38       23.33      5.35 o 
   6  16   5       38.13       52.29      7.43 o 
  -6  17   5       23.50       28.32      5.33 o 
  -5  17   5        0.01        4.43      2.84 o 
  -4  17   5        5.47        7.62      2.61 o 
  -3  17   5       34.97       38.79      3.49 o 
  -2  17   5      111.09      102.02      5.68 o 
  -1  17   5       58.03       49.48      6.02 o 
   0  17   5       21.93       26.95      3.86 o 
   1  17   5       15.25       15.69      2.72 o 
   2  17   5       17.96       17.58      2.51 o 
   3  17   5        3.00        1.73      2.15 o 
   4  17   5        0.63        3.65      2.75 o 
   5  17   5        9.96       17.48      4.88 o 
   6  17   5        8.41       15.95      4.95 o 
  -6  18   5      152.01      149.61      7.42 o 
  -5  18   5      266.76      272.39      9.17 o 
  -4  18   5        0.82        0.86      1.88 o 
  -3  18   5       85.44       75.21      6.48 o 
  -2  18   5      102.54      114.40      7.11 o 
  -1  18   5      893.89      871.14     22.35 o 
   0  18   5      373.13      365.50     10.70 o 
   1  18   5      915.04      937.15     17.27 o 
   2  18   5      138.95      121.79      4.92 o 
   3  18   5       20.87       26.58      3.08 o 
   4  18   5        4.47        4.36      3.06 o 
   5  18   5       24.10       30.08      5.28 o 
  -5  19   5        5.99        4.50      2.45 o 
  -4  19   5        6.91        4.61      4.47 o 
  -3  19   5      107.05      104.11      7.20 o 
  -2  19   5       10.15        2.04      3.43 o 
  -1  19   5       56.18       56.07      6.81 o 
   0  19   5      264.53      278.86     12.45 o 
   1  19   5       43.31       44.26      5.04 o 
   2  19   5      180.53      202.48      7.37 o 
   3  19   5        0.03        0.00      2.61 o 
   4  19   5        9.23       11.49      3.60 o 
   5  19   5      207.73      221.82      9.06 o 
  -5  20   5       58.55       61.89      6.44 o 
  -4  20   5       52.46       50.42      6.09 o 
  -3  20   5       18.54       25.42      7.27 o 
  -2  20   5       33.97       41.95      9.58 o 
  -1  20   5        7.32       14.07      7.22 o 
   0  20   5      179.51      169.12     14.26 o 
   1  20   5        2.23        2.14      3.83 o 
   2  20   5       29.72       25.49      6.13 o 
   3  20   5        7.56        7.87      3.37 o 
   4  20   5       54.30       62.80      5.71 o 
  -4  21   5      143.51      144.00     13.92 o 
  -3  21   5       12.11        8.42      7.51 o 
  -2  21   5        2.90       -0.12      5.96 o 
  -1  21   5        2.07        7.16      6.68 o 
   0  21   5        0.73        2.60      6.73 o 
   1  21   5      173.58      154.67     14.03 o 
   2  21   5        6.33        8.13      4.29 o 
   3  21   5        0.08       -3.46      3.83 o 
   4  21   5       16.50       18.52      3.97 o 
  -3  22   5       10.72       12.18      6.28 o 
  -2  22   5       45.02       32.64      8.90 o 
  -1  22   5       48.20       57.06     10.76 o 
   0  22   5       10.30       22.48      8.10 o 
   1  22   5       12.08       14.11      6.79 o 
   2  22   5        0.02        2.01      4.04 o 
   3  22   5       30.86       36.69     10.51 o 
  -2  23   5        0.06       -3.12      5.45 o 
  -1  23   5      111.10      116.76     14.56 o 
   0  23   5      132.89      186.18     16.45 o 
   1  23   5       28.19       26.47      8.69 o 
   2  23   5      103.55      112.53     14.73 o 
  -1  24   5       52.66       58.51     11.89 o 
   0  24   5        3.37       -4.65      4.65 o 
  -7   0   6        3.76        4.36      1.75 o 
  -6   0   6     1756.07     1670.90     21.41 o 
  -5   0   6      773.06      725.86      9.93 o 
  -4   0   6      578.46      597.66      7.99 o 
  -3   0   6     1279.56     1279.46     12.04 o 
  -2   0   6      449.24      450.26      8.52 o 
  -1   0   6      538.38      584.35      8.50 o 
   0   0   6      131.34      124.92      2.87 o 
   1   0   6     3184.50     3247.48     32.43 o 
   2   0   6      270.61      203.47      4.72 o 
   3   0   6     2526.94     2551.24     27.87 o 
   4   0   6      730.34      774.95     12.28 o 
   5   0   6        6.83       11.14      2.60 o 
   6   0   6       17.98       23.54      4.19 o 
   7   0   6       25.21       27.22      8.21 o 
  -8   1   6        0.02        5.88      2.93 o 
  -7   1   6       53.66       51.82      4.73 o 
  -6   1   6       25.01       29.56      2.00 o 
  -5   1   6     1119.59     1066.19      9.72 o 
  -4   1   6       37.25       33.01      1.46 o 
  -3   1   6      448.26      531.22      4.21 o 
  -2   1   6     2725.95     3067.06     23.70 o 
  -1   1   6     1016.48     1023.94      9.22 o 
   0   1   6       12.84       18.74      0.93 o 
   1   1   6     1517.94     1632.94     11.85 o 
   2   1   6     1721.00     1914.15     14.07 o 
   3   1   6      120.33      152.87      2.82 o 
   4   1   6       46.57       48.37      2.55 o 
   5   1   6        6.02        4.88      3.42 o 
   6   1   6        7.27       14.11      2.75 o 
   7   1   6       24.74       11.78      4.14 o 
   8   1   6       18.42       13.19      4.62 o 
  -8   2   6        6.78        6.86      3.45 o 
  -7   2   6       14.22       13.43      2.64 o 
  -6   2   6       12.18       13.39      1.60 o 
  -5   2   6      996.63      973.08      9.74 o 
  -4   2   6      593.76      573.66      5.91 o 
  -3   2   6       14.63        6.62      0.65 o 
  -2   2   6      291.42      300.10      3.24 o 
  -1   2   6     1110.08     1202.61     10.71 o 
   0   2   6      236.90      281.00      3.41 o 
   1   2   6     1740.94     1723.55     12.76 o 
   2   2   6     5911.75     6251.11     36.55 o 
   3   2   6       78.95       80.33      2.34 o 
   4   2   6      231.22      205.45      3.82 o 
   5   2   6       51.26       51.13      3.92 o 
   6   2   6      282.14      278.83      8.21 o 
   7   2   6      125.15      117.34     14.12 o 
   8   2   6       72.83       79.04      8.39 o 
  -8   3   6      210.40      194.10      9.92 o 
  -7   3   6        6.75       10.64      3.46 o 
  -6   3   6     1077.78     1042.33     11.87 o 
  -5   3   6      456.81      455.35      6.01 o 
  -4   3   6       39.63       40.94      1.87 o 
  -3   3   6       77.05       99.33      1.97 o 
  -2   3   6     1609.41     1613.57     13.59 o 
  -1   3   6        3.30        0.45      0.41 o 
   0   3   6       54.64       56.22      1.15 o 
   1   3   6       80.45      125.79      1.82 o 
   2   3   6      530.90      561.77      4.97 o 
   3   3   6      409.47      435.14      4.97 o 
   4   3   6       96.30       84.33      3.25 o 
   5   3   6       58.13       54.64      3.72 o 
   6   3   6      148.52      148.27      6.74 o 
   7   3   6      190.75      196.34     10.96 o 
   8   3   6       12.91       10.75      2.90 o 
  -8   4   6       18.22       20.17      4.29 o 
  -7   4   6        0.23        0.77      2.14 o 
  -6   4   6       30.96       32.36      2.80 o 
  -5   4   6     1071.05     1110.61     12.71 o 
  -4   4   6       98.32      101.81      2.33 o 
  -3   4   6       62.57       58.14      1.81 o 
  -2   4   6     1101.52     1263.70     10.55 o 
  -1   4   6      165.42      222.80      2.73 o 
   0   4   6     2153.19     2319.62     14.47 o 
   1   4   6       13.46       16.49      0.81 o 
   2   4   6      232.59      253.85      3.00 o 
   3   4   6      489.05      518.03      5.40 o 
   4   4   6       45.84       48.52      2.69 o 
   5   4   6        0.02        1.34      1.30 o 
   6   4   6       35.19       36.10      3.66 o 
   7   4   6      157.09      146.46      8.05 o 
   8   4   6       44.57       38.91      5.16 o 
  -8   5   6      115.10      101.73     13.37 o 
  -7   5   6       15.53       10.53      2.41 o 
  -6   5   6        0.20        2.75      1.32 o 
  -5   5   6       47.28       45.69      2.70 o 
  -4   5   6     1385.39     1360.35     11.37 o 
  -3   5   6     2933.66     2968.14     24.92 o 
  -2   5   6      337.26      311.21      2.97 o 
  -1   5   6     3138.55     3245.44     19.39 o 
   0   5   6      157.98      145.33      2.18 o 
   1   5   6       94.04       81.82      1.49 o 
   2   5   6     1241.68     1315.03      8.63 o 
   3   5   6     1453.34     1441.44     11.85 o 
   4   5   6       43.62       50.10      2.97 o 
   5   5   6      679.39      705.79     13.15 o 
   6   5   6      832.49      823.71     12.50 o 
   7   5   6      218.80      226.44      9.45 o 
   8   5   6        7.16       10.18      3.99 o 
  -8   6   6       17.68       18.36      4.67 o 
  -7   6   6      261.01      257.42      8.74 o 
  -6   6   6      140.16      136.05      4.85 o 
  -5   6   6        4.21        4.21      1.38 o 
  -4   6   6       36.15       42.50      2.89 o 
  -3   6   6      218.20      217.28      3.51 o 
  -2   6   6      168.26      185.08      2.46 o 
  -1   6   6     1279.00     1397.54      9.90 o 
   0   6   6      202.19      225.33      2.90 o 
   1   6   6      302.88      307.58      3.85 o 
   2   6   6      317.78      309.42      3.10 o 
   3   6   6       15.92       19.57      2.11 o 
   4   6   6       18.20       21.87      1.90 o 
   5   6   6       51.19       49.61      3.62 o 
   6   6   6        0.65        4.08      1.33 o 
   7   6   6        3.29       -1.97      2.51 o 
   8   6   6        0.12        5.62      2.76 o 
  -8   7   6        8.25       16.48      5.16 o 
  -7   7   6       45.00       47.65      6.61 o 
  -6   7   6      136.04      145.96     10.79 o 
  -5   7   6        9.76        6.17      1.94 o 
  -4   7   6       19.66       21.81      2.89 o 
  -3   7   6      169.69      167.95      2.96 o 
  -2   7   6     1120.12     1027.88      8.72 o 
  -1   7   6      141.58      130.00      2.09 o 
   0   7   6     4423.03     4758.11     36.04 o 
   1   7   6       64.43       59.07      1.31 o 
   2   7   6        1.73       -0.15      0.78 o 
   3   7   6      348.02      342.30      5.53 o 
   4   7   6      424.42      397.19      6.98 o 
   5   7   6      471.39      445.49     15.05 o 
   6   7   6      423.93      405.35      8.46 o 
   7   7   6      187.66      209.47     15.40 o 
   8   7   6       37.33       41.29      5.28 o 
  -8   8   6        4.71        9.76      6.76 o 
  -7   8   6       10.78       11.90      3.01 o 
  -6   8   6      209.83      221.84     11.63 o 
  -5   8   6       63.50       64.03      4.98 o 
  -4   8   6      683.70      676.88     15.19 o 
  -3   8   6      290.40      268.63      4.13 o 
  -2   8   6      112.94      108.78      1.93 o 
  -1   8   6     1516.81     1495.18     10.64 o 
   0   8   6      569.26      643.94      5.77 o 
   1   8   6      952.26      937.88      7.94 o 
   2   8   6      597.73      526.70      5.37 o 
   3   8   6       42.13       49.99      2.56 o 
   4   8   6      177.93      174.30      4.77 o 
   5   8   6        6.70       10.91      1.91 o 
   6   8   6       28.14       26.08      2.68 o 
   7   8   6      289.95      286.97     10.86 o 
   8   8   6       39.66       47.47      7.26 o 
  -8   9   6      113.43      102.58     13.75 o 
  -7   9   6      347.03      367.09     20.28 o 
  -6   9   6       16.78       16.14      4.27 o 
  -5   9   6        4.83        9.66      2.77 o 
  -4   9   6       47.12       47.32      4.22 o 
  -3   9   6       54.31       63.98      2.52 o 
  -2   9   6     1430.01     1482.28     10.41 o 
  -1   9   6      795.31      817.34      7.25 o 
   0   9   6       29.19       29.96      1.27 o 
   1   9   6       53.09       58.94      1.69 o 
   2   9   6      272.59      252.82      4.55 o 
   3   9   6       10.59        8.52      1.77 o 
   4   9   6        2.58        2.77      1.51 o 
   5   9   6       29.13       24.99      3.43 o 
   6   9   6       21.30       18.65      3.15 o 
   7   9   6       57.12       57.18      6.08 o 
  -8  10   6      182.58      164.23     17.20 o 
  -7  10   6        0.88        5.57      5.36 o 
  -6  10   6       30.65       41.69     12.59 o 
  -5  10   6     1453.10     1439.49     51.73 o 
  -4  10   6       53.08       55.06      4.59 o 
  -3  10   6      267.20      225.66      4.58 o 
  -2  10   6       12.99       11.38      1.01 o 
  -1  10   6        6.82        6.54      0.85 o 
   0  10   6      325.21      323.93      3.72 o 
   1  10   6     1065.68     1042.88     10.24 o 
   2  10   6     3384.14     3262.94     72.22 o 
   3  10   6      899.08      782.36     11.47 o 
   4  10   6        8.38        8.41      2.11 o 
   5  10   6       12.41       13.18      2.17 o 
   6  10   6       71.27       79.13      5.79 o 
   7  10   6      180.30      173.15     11.07 o 
  -8  11   6       15.21        9.32      3.68 o 
  -7  11   6      227.15      214.09     16.52 o 
  -6  11   6        4.68        3.40      3.41 o 
  -5  11   6      111.85      119.64      8.46 o 
  -4  11   6       21.01       23.29      2.30 o 
  -3  11   6      149.08      151.45      4.34 o 
  -2  11   6       24.44       20.31      1.84 o 
  -1  11   6      133.92      132.73      2.37 o 
   0  11   6     1370.33     1365.71      9.80 o 
   1  11   6       56.88       50.61      2.35 o 
   2  11   6        0.11       -0.53      1.17 o 
   3  11   6      221.75      232.00      6.01 o 
   4  11   6       55.21       43.10      3.15 o 
   5  11   6       26.05       30.56      2.88 o 
   6  11   6      124.14      139.14      8.72 o 
   7  11   6       49.94       44.62      5.29 o 
  -7  12   6        1.63        1.27      2.75 o 
  -6  12   6      260.99      265.13     17.66 o 
  -5  12   6      770.29      759.53     16.63 o 
  -4  12   6       76.72       89.51      4.23 o 
  -3  12   6       83.99       78.32      4.31 o 
  -2  12   6       31.85       34.61      3.31 o 
  -1  12   6       71.32       72.27      2.22 o 
   0  12   6      634.52      584.84      7.19 o 
   1  12   6      165.28      158.69      3.91 o 
   2  12   6      415.71      354.42     12.69 o 
   3  12   6       74.01       71.35      4.62 o 
   4  12   6       44.53       40.35      3.13 o 
   5  12   6       11.44       13.47      2.42 o 
   6  12   6      101.51      101.04      7.66 o 
   7  12   6       94.27       93.22      7.67 o 
  -7  13   6       18.65       12.58      4.11 o 
  -6  13   6        0.05        4.31      3.27 o 
  -5  13   6        8.55        5.86      2.24 o 
  -4  13   6       25.63       20.45      2.47 o 
  -3  13   6      519.11      507.71      9.99 o 
  -2  13   6        0.47        0.60      0.79 o 
  -1  13   6       15.81       12.86      1.41 o 
   0  13   6      274.48      288.49      5.87 o 
   1  13   6      378.09      362.98      6.58 o 
   2  13   6       62.60       55.84      3.37 o 
   3  13   6       87.36       88.39      5.23 o 
   4  13   6       65.80       58.22      4.13 o 
   5  13   6        1.96        2.46      3.11 o 
   6  13   6      169.70      167.38      9.11 o 
   7  13   6        8.19       13.90      3.95 o 
  -7  14   6       52.16       46.17      4.80 o 
  -6  14   6        9.27       11.33      3.12 o 
  -5  14   6      131.64      133.99      6.60 o 
  -4  14   6      236.18      229.24      6.72 o 
  -3  14   6        3.03        1.95      1.21 o 
  -2  14   6      513.67      500.50      8.42 o 
  -1  14   6       77.93       71.89      3.80 o 
   0  14   6       80.73       65.96      3.98 o 
   1  14   6      811.49      743.65     11.54 o 
   2  14   6      205.44      204.72      5.49 o 
   3  14   6       17.04       21.23      3.09 o 
   4  14   6        6.05        6.68      2.44 o 
   5  14   6       86.40       90.25      8.66 o 
   6  14   6      411.43      395.25     16.23 o 
  -7  15   6      105.73      107.20      7.29 o 
  -6  15   6       78.56       76.70      6.72 o 
  -5  15   6        0.48        0.72      2.38 o 
  -4  15   6      525.92      522.62     10.74 o 
  -3  15   6        4.53        5.51      1.53 o 
  -2  15   6      107.11      118.69      4.10 o 
  -1  15   6      487.34      480.37     13.57 o 
   0  15   6       45.54       56.20      4.45 o 
   1  15   6      123.30      117.27      4.08 o 
   2  15   6      104.23      102.26      4.37 o 
   3  15   6       10.34        7.90      2.18 o 
   4  15   6      314.30      290.39      7.83 o 
   5  15   6       25.57       18.27      5.09 o 
   6  15   6       37.95       36.92      6.45 o 
  -6  16   6      269.48      272.21      9.51 o 
  -5  16   6       37.03       37.60      4.22 o 
  -4  16   6        2.80        1.58      1.47 o 
  -3  16   6        7.69        9.43      2.22 o 
  -2  16   6       80.02       87.43      5.75 o 
  -1  16   6       47.03       48.37      9.86 o 
   0  16   6       83.34      107.38      7.12 o 
   1  16   6      106.21      103.39      5.14 o 
   2  16   6       23.92       18.34      3.43 o 
   3  16   6      224.95      232.22      6.54 o 
   4  16   6      162.61      164.50      6.68 o 
   5  16   6      177.83      182.64     10.84 o 
   6  16   6        2.52        2.85      3.80 o 
  -6  17   6      110.79      110.43     12.87 o 
  -5  17   6      149.79      153.09      6.91 o 
  -4  17   6       22.60       27.60      3.80 o 
  -3  17   6       11.34        9.65      2.33 o 
  -2  17   6       81.34       90.65      5.46 o 
  -1  17   6      190.72      189.58     10.50 o 
   0  17   6       99.66       81.87      9.87 o 
   1  17   6       60.20       66.13      4.70 o 
   2  17   6       10.22       13.25      2.36 o 
   3  17   6      269.36      281.73      7.27 o 
   4  17   6        8.00        5.03      3.23 o 
   5  17   6       16.16       20.03      4.00 o 
  -6  18   6        1.78        3.94      3.23 o 
  -5  18   6        8.87       10.77      2.74 o 
  -4  18   6        0.09        2.02      1.91 o 
  -3  18   6       36.66       28.48      6.75 o 
  -2  18   6        3.65        5.33      3.24 o 
  -1  18   6        5.20        5.40      5.49 o 
   0  18   6        0.02        1.84      5.46 o 
   1  18   6      136.48      130.97     12.03 o 
   2  18   6       17.48       16.55      3.02 o 
   3  18   6       45.24       50.79      5.00 o 
   4  18   6        1.07        0.85      3.47 o 
   5  18   6       16.64       15.75      3.74 o 
  -5  19   6        7.29       11.78      2.93 o 
  -4  19   6        7.00       10.77      3.68 o 
  -3  19   6      192.75      188.85      9.06 o 
  -2  19   6      114.37      108.36      7.06 o 
  -1  19   6      469.80      490.85     23.90 o 
   0  19   6      184.51      177.51     10.18 o 
   1  19   6       85.68       79.34      8.01 o 
   2  19   6       33.22       35.02      5.87 o 
   3  19   6      201.09      201.86      7.97 o 
   4  19   6      308.00      316.47     10.32 o 
   5  19   6       39.55       49.96      8.82 o 
  -5  20   6       32.89       29.63      6.34 o 
  -4  20   6        3.15        4.30      3.47 o 
  -3  20   6        5.12        6.19      3.47 o 
  -2  20   6        1.69       -0.56      5.71 o 
  -1  20   6        1.10        9.67      6.53 o 
   0  20   6      190.33      204.95     16.14 o 
   1  20   6        1.57        0.86      5.64 o 
   2  20   6        1.69        2.55      3.85 o 
   3  20   6        6.66       10.37      4.58 o 
   4  20   6        7.83       11.24      3.33 o 
  -4  21   6       46.23       53.44      9.63 o 
  -3  21   6       52.69       57.65     12.86 o 
  -1  21   6      244.85      238.45     17.19 o 
   0  21   6       50.37       68.24     11.42 o 
   1  21   6      121.31      141.02     16.00 o 
   2  21   6        0.92        3.84      5.95 o 
   3  21   6       15.51       11.75      4.99 o 
  -3  22   6       18.55        5.79      6.77 o 
  -2  22   6       24.10       30.30      8.99 o 
  -1  22   6        0.77        3.32      6.65 o 
   0  22   6      211.71      235.73     17.71 o 
   1  22   6      341.39      378.28     22.63 o 
   2  22   6       88.04      113.13     15.06 o 
   3  22   6        0.13       -5.02      5.02 o 
  -2  23   6        1.55       -3.32      5.68 o 
  -1  23   6       39.46       31.31      9.24 o 
   0  23   6      108.87      112.95     14.33 o 
   1  23   6        0.21        7.34      6.06 o 
   2  23   6       35.40       38.84      9.89 o 
  -7   1   7       46.33       43.80      8.46 o 
  -6   1   7       57.86       60.50      3.13 o 
  -5   1   7      772.01      782.98      7.33 o 
  -4   1   7      343.65      355.56      3.93 o 
  -3   1   7      135.25      147.09      1.91 o 
  -2   1   7     2369.20     2471.62     18.47 o 
  -1   1   7      525.72      495.06      5.33 o 
   0   1   7      464.45      423.99      5.20 o 
   1   1   7     2043.73     2133.25     14.29 o 
   2   1   7       61.48       73.71      1.82 o 
   3   1   7       80.34       81.93      2.35 o 
   4   1   7      232.69      230.33      8.60 o 
   5   1   7      751.83      748.89     13.46 o 
   6   1   7      329.72      306.60      9.63 o 
   7   1   7       39.31       44.95      6.99 o 
   8   1   7       30.35       40.76      6.96 o 
  -9   2   7       70.60       78.03     11.64 o 
  -7   2   7      307.59      304.61     11.10 o 
  -6   2   7       49.37       50.14      2.62 o 
  -5   2   7      644.47      630.73      7.32 o 
  -4   2   7      960.91      965.67      8.37 o 
  -3   2   7       24.93       32.65      1.15 o 
  -2   2   7      579.04      662.44      6.26 o 
  -1   2   7      684.62      780.01      5.46 o 
   0   2   7     1157.97     1226.52     10.63 o 
   1   2   7     1013.59     1158.52      8.59 o 
   2   2   7      413.13      395.82      4.36 o 
   3   2   7        0.33        1.94      0.87 o 
   4   2   7     1785.63     1798.03     24.15 o 
   5   2   7        2.17        0.57      1.41 o 
   6   2   7       70.22       68.19      4.86 o 
   7   2   7        8.05        4.80      7.73 o 
   8   2   7        4.28        0.60      2.40 o 
  -9   3   7       29.57       35.25      8.52 o 
  -8   3   7       53.12       49.92      6.02 o 
  -7   3   7      121.90      116.90      7.24 o 
  -6   3   7       94.48       92.90      3.23 o 
  -5   3   7      113.85      108.17      3.09 o 
  -4   3   7       91.45       98.65      2.27 o 
  -3   3   7     1000.87     1019.48      8.55 o 
  -2   3   7      166.82      157.92      2.85 o 
  -1   3   7     1783.46     1897.34     13.46 o 
   0   3   7      250.97      250.64      3.27 o 
   1   3   7      354.42      328.39      3.07 o 
   2   3   7      107.33       88.14      1.91 o 
   3   3   7     1185.62     1166.67      9.75 o 
   4   3   7      459.78      504.60      6.69 o 
   5   3   7      251.90      253.09      8.42 o 
   6   3   7      268.80      266.91      8.12 o 
   7   3   7      180.82      160.82     38.96 o 
   8   3   7       53.14       65.73      6.34 o 
  -9   4   7      124.19      146.11     16.68 o 
  -8   4   7      111.63      119.98      9.77 o 
  -7   4   7        0.51        1.25      2.80 o 
  -6   4   7      207.89      200.62      5.56 o 
  -5   4   7      487.20      465.46      8.40 o 
  -4   4   7     1562.95     1476.31     13.72 o 
  -3   4   7      405.39      363.28      6.13 o 
  -2   4   7        6.66       20.65      1.15 o 
  -1   4   7        6.81        2.62      0.77 o 
   0   4   7       52.28       78.78      1.48 o 
   1   4   7        5.99        4.62      0.52 o 
   2   4   7     1002.37      970.30      7.86 o 
   3   4   7     1076.68     1064.93      9.16 o 
   4   4   7       42.74       38.87      2.69 o 
   5   4   7      197.31      163.27      8.02 o 
   6   4   7       69.07       69.34      4.97 o 
   7   4   7        1.39        2.02      1.78 o 
   8   4   7      138.90      149.97     11.17 o 
  -8   5   7       14.79       18.73      4.56 o 
  -7   5   7        7.55        6.62      3.65 o 
  -6   5   7       39.37       37.13      3.05 o 
  -5   5   7      219.81      203.93      5.23 o 
  -4   5   7      496.09      484.32      7.81 o 
  -3   5   7      153.93      155.36      2.73 o 
  -2   5   7        0.01        0.44      0.38 o 
  -1   5   7      511.32      519.40      3.94 o 
   0   5   7      239.70      288.82      3.18 o 
   1   5   7      404.17      428.47      3.52 o 
   2   5   7      221.15      255.25      3.04 o 
   3   5   7      116.83      131.44      2.73 o 
   4   5   7        2.51        2.51      1.37 o 
   5   5   7        0.03        1.80      1.21 o 
   6   5   7       13.52       12.93      2.21 o 
   7   5   7       73.22       51.97     12.98 o 
   8   5   7       10.28        6.55      3.12 o 
  -8   6   7       20.03       21.27      4.76 o 
  -7   6   7        7.17       13.47      2.54 o 
  -6   6   7      111.38      113.03      5.09 o 
  -5   6   7      457.00      467.20      9.42 o 
  -4   6   7       13.89       14.93      1.51 o 
  -3   6   7      225.43      222.74      5.73 o 
  -2   6   7      384.84      373.63      4.25 o 
  -1   6   7       57.28       69.33      1.38 o 
   0   6   7      393.33      444.78      4.60 o 
   1   6   7        0.97        0.27      0.39 o 
   2   6   7      190.79      196.12      2.59 o 
   3   6   7       39.14       30.08      1.80 o 
   4   6   7      919.37      892.01     10.67 o 
   5   6   7        3.91        2.72      1.49 o 
   6   6   7        9.65       14.86      2.42 o 
   7   6   7       58.99       64.61      6.06 o 
   8   6   7       41.55       42.30      5.00 o 
  -8   7   7        0.02        6.22      5.06 o 
  -7   7   7        8.29        8.03      2.53 o 
  -6   7   7       19.62       20.80      4.30 o 
  -5   7   7      197.53      189.38      7.11 o 
  -4   7   7      322.84      315.52      7.10 o 
  -3   7   7       18.06       18.73      1.43 o 
  -2   7   7     1048.10     1053.03      8.20 o 
  -1   7   7       23.24       24.84      1.13 o 
   0   7   7      341.87      308.59      3.55 o 
   1   7   7     1183.18     1174.63      8.44 o 
   2   7   7      289.27      279.62      3.45 o 
   3   7   7     1247.70     1212.08     12.42 o 
   4   7   7      204.77      168.65      5.24 o 
   5   7   7       66.09       67.70      4.19 o 
   6   7   7       47.20       40.56      3.20 o 
   7   7   7        7.14        9.99      3.42 o 
   8   7   7       11.14        8.00      3.11 o 
  -8   8   7       69.35       81.71      9.66 o 
  -7   8   7       38.67       38.28      6.20 o 
  -6   8   7      131.19      134.86      8.14 o 
  -5   8   7      145.39      138.01      6.25 o 
  -4   8   7     1824.18     1727.87     22.11 o 
  -3   8   7     1608.53     1651.36     13.77 o 
  -2   8   7      559.34      595.57      6.51 o 
  -1   8   7      588.68      558.52      5.51 o 
   0   8   7       56.39       81.83      1.76 o 
   1   8   7      949.02      901.73      7.05 o 
   2   8   7     4078.60     3994.23     27.40 o 
   3   8   7     1166.26     1072.54     11.51 o 
   4   8   7      208.88      198.16      5.19 o 
   5   8   7      367.86      352.10      8.15 o 
   6   8   7       13.90       16.30      3.11 o 
   7   8   7       23.67       25.76      6.04 o 
  -8   9   7       30.39       32.98      6.18 o 
  -7   9   7       46.17       64.79     10.37 o 
  -6   9   7       43.17       46.49      6.01 o 
  -5   9   7      387.78      329.30     22.43 o 
  -4   9   7      160.24      168.06      5.65 o 
  -3   9   7        4.37        2.74      1.15 o 
  -2   9   7       22.17       18.64      1.35 o 
  -1   9   7       14.01       20.90      1.25 o 
   0   9   7      515.92      485.94      4.95 o 
   1   9   7        9.80       11.88      1.05 o 
   2   9   7      218.44      212.83      4.30 o 
   3   9   7      430.80      430.94      6.56 o 
   4   9   7      267.43      265.35      6.59 o 
   5   9   7       99.22       99.04      4.57 o 
   6   9   7       55.13       54.12      4.84 o 
   7   9   7      215.19      221.63      9.71 o 
  -8  10   7       10.11       11.66      4.61 o 
  -7  10   7       32.71       25.84      5.17 o 
  -6  10   7       94.68       87.57      7.54 o 
  -5  10   7       32.21       30.63      3.25 o 
  -4  10   7        0.37       -0.68      1.19 o 
  -3  10   7        8.90       10.98      1.54 o 
  -2  10   7     1010.21      994.47     10.06 o 
  -1  10   7       22.63       14.19      1.20 o 
   0  10   7      222.18      231.51      3.14 o 
   1  10   7      446.51      432.55      6.50 o 
   2  10   7       15.08        9.66      2.10 o 
   3  10   7      433.14      426.29      7.33 o 
   4  10   7       21.72       17.64      2.28 o 
   5  10   7       30.33       38.48      3.21 o 
   6  10   7        0.87       -3.32      3.32 o 
   7  10   7       33.79       36.60      5.14 o 
  -8  11   7      314.39      286.57     13.74 o 
  -7  11   7       81.82       83.00     11.25 o 
  -6  11   7       72.31       77.61      7.93 o 
  -5  11   7      556.12      535.31     13.28 o 
  -4  11   7      248.90      238.97      5.78 o 
  -3  11   7     1881.77     1753.33     19.39 o 
  -2  11   7        6.47       12.98      1.56 o 
  -1  11   7      914.14      941.55      8.89 o 
   0  11   7     1025.96     1008.11      9.53 o 
   1  11   7      697.01      691.84      7.97 o 
   2  11   7      167.96      159.67      5.34 o 
   3  11   7       76.13       62.07      3.76 o 
   4  11   7       24.48       23.39      2.65 o 
   5  11   7      280.48      270.96      6.87 o 
   6  11   7      303.13      309.05     11.16 o 
   7  11   7       69.02       63.54      6.37 o 
  -7  12   7        2.91        3.22      3.34 o 
  -6  12   7        0.97       -2.61      2.64 o 
  -5  12   7       99.31      104.27      5.19 o 
  -4  12   7       93.12       88.77      4.10 o 
  -3  12   7      513.06      487.77      8.36 o 
  -2  12   7        7.16        8.02      1.40 o 
  -1  12   7      184.98      171.12      3.62 o 
   0  12   7      330.27      334.47      5.61 o 
   1  12   7       59.66       70.86      2.93 o 
   2  12   7        5.09        5.21      2.14 o 
   3  12   7      130.42      118.67      6.45 o 
   4  12   7       54.98       63.99      4.07 o 
   5  12   7       72.72       77.14      5.85 o 
   6  12   7       23.23       30.43      4.72 o 
   7  12   7       69.34       71.93      6.81 o 
  -7  13   7       38.66       46.27      6.62 o 
  -6  13   7      190.12      178.70      8.31 o 
  -5  13   7        5.47        4.50      2.08 o 
  -4  13   7       33.77       33.46      2.82 o 
  -3  13   7      128.57      134.35      4.37 o 
  -2  13   7     1706.76     1724.16     25.33 o 
  -1  13   7      692.97      678.74      9.67 o 
   0  13   7        4.44        4.03      1.69 o 
   1  13   7     1023.70     1002.28     12.67 o 
   2  13   7       23.71       19.04      3.65 o 
   3  13   7        6.98        3.10      2.09 o 
   4  13   7      360.72      344.91      8.38 o 
   5  13   7      190.27      193.22      7.47 o 
   6  13   7       41.28       47.01      5.69 o 
   7  13   7      244.07      249.56     10.77 o 
  -7  14   7        9.04       10.64      2.93 o 
  -6  14   7        0.77        0.22      2.56 o 
  -5  14   7       11.11       13.23      2.53 o 
  -4  14   7       41.67       45.63      3.72 o 
  -3  14   7       30.87       31.93      2.86 o 
  -2  14   7        0.36        1.73      1.30 o 
  -1  14   7       26.08       22.23      3.67 o 
   0  14   7       29.33       40.25      3.95 o 
   1  14   7       43.14       42.63      2.92 o 
   2  14   7       50.98       45.73      5.30 o 
   3  14   7       24.07       20.76      4.21 o 
   4  14   7        9.20        7.79      2.25 o 
   5  14   7      238.14      211.25     11.25 o 
   6  14   7       78.70       57.00      7.77 o 
  -7  15   7       62.92       68.72      5.92 o 
  -6  15   7       10.54       15.69      3.36 o 
  -5  15   7       25.43       19.21      3.34 o 
  -4  15   7        7.98       10.67      2.31 o 
  -3  15   7        5.78        5.98      1.84 o 
  -2  15   7        6.40        3.88      2.02 o 
  -1  15   7       34.34       36.51      5.01 o 
   0  15   7      289.48      282.55     10.95 o 
   1  15   7      355.53      328.65     13.35 o 
   2  15   7       51.89       48.72      3.52 o 
   3  15   7        1.98        6.97      2.53 o 
   4  15   7       68.95       67.28      4.67 o 
   5  15   7       23.99       23.77      5.23 o 
   6  15   7       81.24       91.63      9.73 o 
  -6  16   7      108.39      111.01      6.71 o 
  -5  16   7        1.22        2.25      2.66 o 
  -4  16   7      214.47      206.37      7.42 o 
  -3  16   7      882.51      876.84     36.41 o 
  -2  16   7        8.90        8.93      2.15 o 
  -1  16   7        2.63        5.86      3.07 o 
   0  16   7        8.03        9.51      3.89 o 
   1  16   7      492.40      499.80     11.89 o 
   2  16   7      455.94      447.76      9.43 o 
   3  16   7      660.16      639.00     11.16 o 
   4  16   7       18.17       19.78      5.00 o 
   5  16   7      125.55      119.96     10.25 o 
   6  16   7        0.21       10.12      4.32 o 
  -6  17   7       74.16       81.27      6.22 o 
  -5  17   7      200.54      204.72      8.77 o 
  -4  17   7        2.62        4.86      2.45 o 
  -3  17   7        2.53        9.51      3.41 o 
  -2  17   7      213.99      216.81      7.59 o 
  -1  17   7        7.66       10.18      3.62 o 
   0  17   7        4.00        3.00      3.37 o 
   1  17   7      404.60      382.43     13.89 o 
   2  17   7      157.70      164.96      5.38 o 
   3  17   7       11.04       12.42      2.42 o 
   4  17   7        7.38       12.81      3.51 o 
   5  17   7        8.32        9.54      3.43 o 
  -6  18   7       39.54       42.89      9.76 o 
  -5  18   7       54.67       54.40      5.03 o 
  -4  18   7      145.34      149.49      9.50 o 
  -3  18   7       22.55       30.13      4.67 o 
  -2  18   7      273.05      281.21      8.82 o 
  -1  18   7       53.32       64.85      7.21 o 
   1  18   7       48.09       45.32     10.26 o 
   2  18   7      113.58      116.14      8.55 o 
   3  18   7      603.93      638.60     14.23 o 
   4  18   7      168.47      165.94      9.97 o 
   5  18   7        7.59        7.33      3.27 o 
  -5  19   7        1.94        1.32      2.38 o 
  -4  19   7       28.38       19.39      3.53 o 
  -3  19   7        3.21        3.69      3.65 o 
  -2  19   7       21.54       18.71      6.68 o 
  -1  19   7      337.28      336.18     19.42 o 
   0  19   7       23.86       15.14      5.70 o 
   1  19   7      138.66      152.44     15.76 o 
   2  19   7      212.63      215.39     16.50 o 
   3  19   7      146.74      129.74      7.16 o 
   4  19   7        0.37        5.27      3.24 o 
  -5  20   7        8.45        8.66      2.89 o 
  -4  20   7      120.92      124.84     13.99 o 
  -3  20   7      130.39      119.17     10.81 o 
  -2  20   7       70.40       67.38     11.00 o 
  -1  20   7      128.54      115.83     13.90 o 
   0  20   7       97.30      119.83     14.42 o 
   1  20   7      107.10      107.47     13.73 o 
   2  20   7      200.75      221.59     17.20 o 
   3  20   7       18.21       21.01      5.25 o 
   4  20   7       67.40       66.69      5.91 o 
  -4  21   7        0.06        6.29      4.88 o 
  -3  21   7       35.08       37.44      5.36 o 
  -2  21   7      118.61      147.07     15.97 o 
   0  21   7      148.17      152.80     16.14 o 
   1  21   7       58.01       69.26     11.97 o 
   2  21   7      143.05      165.17     15.33 o 
   3  21   7       26.55       21.78      7.91 o 
  -3  22   7       55.13       40.41      9.73 o 
  -2  22   7      103.83      101.95     14.09 o 
  -1  22   7       54.56       77.07     12.58 o 
   0  22   7       60.70       84.69     12.96 o 
   1  22   7       19.82       23.01      8.12 o 
   2  22   7      280.24      280.10     19.82 o 
  -1  23   7        7.31        8.30      6.89 o 
   0  23   7      207.79      231.25     18.14 o 
   1  23   7       35.24       20.92      7.64 o 
  -8   0   8        0.37        3.31      3.32 o 
  -7   0   8        6.40       10.50      4.66 o 
  -6   0   8        0.05        1.20      1.89 o 
  -5   0   8      285.69      300.81      6.58 o 
  -4   0   8        3.22        3.11      0.90 o 
  -3   0   8       99.76       86.66      2.27 o 
  -2   0   8     9232.58     9853.37    126.09 o 
  -1   0   8     4255.54     4370.85     38.68 o 
   0   0   8       46.43       50.37      1.93 o 
   1   0   8      185.93      211.56      3.69 o 
   2   0   8        7.48       10.35      1.55 o 
   3   0   8     2758.37     2797.03     30.84 o 
   4   0   8     3949.37     3816.84     47.54 o 
   5   0   8     1458.62     1395.22     28.84 o 
   6   0   8      454.96      417.13     14.66 o 
   7   0   8       63.69       67.88     11.18 o 
   8   0   8       52.87       52.60     10.55 o 
  -8   1   8        1.42        6.26      3.81 o 
  -7   1   8      216.71      230.66     10.05 o 
  -6   1   8       33.82       36.76      2.57 o 
  -5   1   8      196.27      197.30      3.49 o 
  -4   1   8      786.85      780.54      6.46 o 
  -3   1   8      649.55      668.63      5.87 o 
  -2   1   8     2579.67     2702.72     17.92 o 
  -1   1   8      263.75      261.66      3.30 o 
   0   1   8       43.27       73.78      1.67 o 
   1   1   8       19.45       28.17      1.24 o 
   2   1   8        6.20        1.80      0.73 o 
   3   1   8      237.21      209.73      3.99 o 
   4   1   8     1528.88     1494.29     18.36 o 
   5   1   8      345.86      323.45      8.53 o 
   6   1   8      101.29      122.86      5.75 o 
   7   1   8        5.79        4.27      3.50 o 
   8   1   8       14.76       23.09      5.19 o 
  -9   2   8       87.44      105.52     13.45 o 
  -8   2   8      211.94      219.78     15.57 o 
  -7   2   8       12.60        5.42      3.06 o 
  -6   2   8      153.70      151.57      4.30 o 
  -5   2   8       49.67       45.88      2.21 o 
  -4   2   8       19.58       20.32      1.25 o 
  -3   2   8     2186.97     2253.32     16.04 o 
  -2   2   8     2695.56     2760.86     19.20 o 
  -1   2   8      127.08       98.42      1.87 o 
   0   2   8      188.60      215.56      2.73 o 
   1   2   8        9.94       16.16      0.94 o 
   2   2   8      276.91      239.17      3.38 o 
   3   2   8     1910.45     1817.16     18.83 o 
   4   2   8      254.52      226.03      4.78 o 
   5   2   8      420.35      421.67      9.84 o 
   6   2   8       74.41       86.06      5.03 o 
   7   2   8        5.33        3.01     10.82 o 
   8   2   8        6.64        7.28      7.33 o 
  -9   3   8       14.41       10.87      5.33 o 
  -8   3   8       11.88       10.70      5.66 o 
  -7   3   8      203.44      216.51      7.90 o 
  -6   3   8      266.86      277.01      6.52 o 
  -5   3   8       35.87       37.03      2.19 o 
  -4   3   8        9.22       10.65      1.39 o 
  -3   3   8       69.25       56.48      1.56 o 
  -2   3   8      186.44      170.27      3.07 o 
  -1   3   8     1722.02     1839.09     11.87 o 
   0   3   8       61.23       83.60      2.14 o 
   1   3   8     1360.02     1431.43     10.94 o 
   2   3   8       19.49       20.87      1.21 o 
   3   3   8     1036.42      878.79      8.54 o 
   4   3   8      178.70      167.43      4.39 o 
   5   3   8      742.95      683.17     21.41 o 
   6   3   8       68.94       71.90      4.99 o 
   7   3   8       73.82       67.23      8.05 o 
   8   3   8      216.71      219.49     10.87 o 
  -8   4   8       34.35       30.52      8.26 o 
  -7   4   8       30.22       33.58      4.11 o 
  -6   4   8       17.46       14.96      1.71 o 
  -5   4   8      186.24      194.10      4.67 o 
  -4   4   8        0.02        0.84      0.85 o 
  -3   4   8        7.03       13.22      1.20 o 
  -2   4   8      137.00      119.19      2.18 o 
  -1   4   8      142.14      141.00      2.36 o 
   0   4   8     1198.90     1287.00      9.54 o 
   1   4   8      187.28      210.83      2.60 o 
   2   4   8      135.17      126.89      2.49 o 
   3   4   8      805.37      779.37      7.52 o 
   4   4   8      195.01      202.86      5.09 o 
   5   4   8        2.03        7.65      1.80 o 
   6   4   8       15.63       22.24      4.51 o 
   7   4   8        8.24        6.59      4.29 o 
   8   4   8        2.50        7.49      3.31 o 
  -8   5   8       10.31        7.66      6.03 o 
  -7   5   8      217.94      219.75      8.34 o 
  -6   5   8      598.79      580.19     10.00 o 
  -5   5   8     1031.63      987.36     13.54 o 
  -4   5   8      137.88      133.70      3.58 o 
  -3   5   8      436.53      412.25      5.68 o 
  -2   5   8      116.60      123.34      2.41 o 
  -1   5   8       77.58       63.73      1.15 o 
   0   5   8     2157.38     2237.05     14.46 o 
   1   5   8        6.71        1.32      0.54 o 
   2   5   8     2489.21     2428.11     16.66 o 
   3   5   8     1076.65      954.18      9.04 o 
   4   5   8      117.89      113.78      4.10 o 
   5   5   8        1.56        4.87      2.43 o 
   6   5   8      201.71      183.98      6.22 o 
   7   5   8        2.10        1.71      2.61 o 
   8   5   8       40.60       60.84     14.79 o 
  -8   6   8        0.61        8.65      3.68 o 
  -7   6   8        3.92       -2.14      2.55 o 
  -6   6   8       93.54       98.51      6.38 o 
  -5   6   8        3.64        4.64      1.30 o 
  -4   6   8        1.57        3.16      1.22 o 
  -3   6   8       37.07       35.51      1.91 o 
  -2   6   8       61.31       63.41      1.79 o 
  -1   6   8       46.81       70.96      1.27 o 
   0   6   8      116.58      113.57      2.02 o 
   1   6   8      281.97      316.92      3.20 o 
   2   6   8      177.74      152.91      2.67 o 
   3   6   8        5.59        7.82      1.42 o 
   4   6   8        2.57        1.98      1.21 o 
   5   6   8       63.39       60.67      3.37 o 
   6   6   8       35.91       45.38      3.78 o 
   7   6   8       48.22       45.09      6.66 o 
   8   6   8       43.95       54.95      5.73 o 
  -8   7   8       23.65       26.93      5.34 o 
  -7   7   8       60.53       53.27      6.47 o 
  -6   7   8      296.71      294.15      9.49 o 
  -5   7   8      339.77      317.68     11.58 o 
  -4   7   8      259.10      249.66      7.24 o 
  -3   7   8       98.87       86.23      2.28 o 
  -2   7   8       48.01       53.24      1.89 o 
  -1   7   8      557.25      506.30      4.90 o 
   0   7   8      344.20      406.62      3.59 o 
   1   7   8      249.09      186.18      2.34 o 
   2   7   8      609.87      602.22      5.67 o 
   3   7   8       21.54       30.76      2.17 o 
   4   7   8      238.89      245.10      5.25 o 
   5   7   8        2.17        2.87      1.65 o 
   6   7   8       36.31       29.93      3.80 o 
   7   7   8       40.58       39.01      8.69 o 
  -8   8   8       13.37       12.96      4.15 o 
  -7   8   8       71.56       85.26      6.76 o 
  -6   8   8       72.53       67.90      6.86 o 
  -5   8   8        1.70        2.61      1.51 o 
  -4   8   8      131.05      126.35      4.63 o 
  -3   8   8        5.61        1.03      0.81 o 
  -2   8   8      279.32      301.75      4.28 o 
  -1   8   8     2381.12     2521.94     17.91 o 
   0   8   8      105.40      104.53      1.95 o 
   1   8   8       20.35       14.90      0.96 o 
   2   8   8      648.28      613.26      7.14 o 
   3   8   8      168.55      151.22      3.85 o 
   4   8   8      475.74      441.90      7.22 o 
   5   8   8      306.01      265.31      6.58 o 
   6   8   8       16.10       25.90      5.24 o 
   7   8   8       10.49        9.60      5.09 o 
  -8   9   8       10.17       21.06      6.79 o 
  -7   9   8        9.45        9.05      3.72 o 
  -6   9   8       82.08       77.43      6.01 o 
  -5   9   8      169.44      162.00      6.91 o 
  -4   9   8      292.65      275.59      7.06 o 
  -3   9   8      637.36      564.71      7.74 o 
  -2   9   8        1.68        2.86      0.81 o 
  -1   9   8       27.30       27.63      1.41 o 
   0   9   8      895.19      901.58      7.05 o 
   1   9   8       65.38       69.93      2.71 o 
   2   9   8     1517.26     1444.92     14.77 o 
   3   9   8      178.07      163.57      4.06 o 
   4   9   8        1.47        4.09      1.51 o 
   5   9   8      430.54      443.25     11.03 o 
   6   9   8      427.20      416.90     12.67 o 
   7   9   8        9.70        5.74      3.17 o 
  -8  10   8      112.53      117.07     14.30 o 
  -7  10   8       71.41       63.48      7.16 o 
  -6  10   8       44.24       43.43      6.79 o 
  -5  10   8       40.30       37.73      4.10 o 
  -4  10   8       36.79       44.22      2.86 o 
  -3  10   8     1065.26     1027.83     11.80 o 
  -2  10   8     2265.76     2217.26     18.90 o 
  -1  10   8       80.71       95.76      2.27 o 
   0  10   8       26.31       30.33      1.69 o 
   1  10   8      174.95      172.66      4.39 o 
   2  10   8      962.00      904.45     10.05 o 
   3  10   8      304.86      318.37      6.34 o 
   4  10   8      267.77      275.51      6.43 o 
   5  10   8       40.35       41.88      4.45 o 
   6  10   8      103.08      103.29      7.67 o 
   7  10   8       45.94       39.94      5.46 o 
  -8  11   8       57.58       84.57      8.95 o 
  -7  11   8      137.14      134.18     17.06 o 
  -6  11   8        2.81        3.90      2.09 o 
  -5  11   8      295.47      287.64      7.33 o 
  -4  11   8      221.23      214.75      5.49 o 
  -3  11   8       62.89       59.92      2.96 o 
  -2  11   8      552.79      553.22      8.52 o 
  -1  11   8       24.68       28.16      1.64 o 
   0  11   8      670.17      642.08     16.05 o 
   1  11   8      851.79      841.44      9.19 o 
   2  11   8      430.97      406.91      8.68 o 
   3  11   8        1.17        6.22      1.65 o 
   4  11   8        7.74        7.06      2.12 o 
   5  11   8       36.51       42.42      3.44 o 
   6  11   8        0.95        2.74      2.95 o 
   7  11   8       87.93       80.57      7.22 o 
  -7  12   8        0.42        2.32      3.21 o 
  -6  12   8       23.28       22.89      3.85 o 
  -5  12   8        7.11        6.86      2.17 o 
  -4  12   8        0.07        0.26      1.30 o 
  -3  12   8      139.00      137.75      5.03 o 
  -2  12   8      206.71      183.64      4.38 o 
  -1  12   8      333.19      321.37     14.48 o 
   0  12   8        0.23        1.27      1.13 o 
   1  12   8      253.26      251.45      4.89 o 
   2  12   8       69.69       68.36      4.72 o 
   3  12   8      131.91      146.69      5.10 o 
   4  12   8      416.37      434.15      9.10 o 
   5  12   8      257.37      264.48      8.52 o 
   6  12   8       22.86       31.16      4.94 o 
   7  12   8        0.88        5.43      3.33 o 
  -7  13   8       59.24       47.99     19.32 o 
  -6  13   8        0.72       -2.10      2.10 o 
  -5  13   8        9.07        8.94      2.27 o 
  -4  13   8        4.82        8.25      1.88 o 
  -3  13   8      112.25      109.33      4.00 o 
  -2  13   8       29.47       33.36      2.83 o 
  -1  13   8      712.17      699.42     16.32 o 
   0  13   8        9.40        7.72      1.76 o 
   1  13   8      127.49      103.20      3.73 o 
   2  13   8      369.05      358.45      7.64 o 
   3  13   8       51.66       48.64      3.62 o 
   4  13   8       14.98       14.64      2.71 o 
   5  13   8        5.41        7.13      3.30 o 
   6  13   8       27.18       40.01      5.50 o 
  -7  14   8       36.72       38.52      4.43 o 
  -6  14   8        9.49       16.21      3.41 o 
  -5  14   8       30.59       27.90      6.46 o 
  -4  14   8      430.90      413.26      9.26 o 
  -3  14   8       87.51       84.75      4.53 o 
  -2  14   8     1063.96     1086.48     14.10 o 
  -1  14   8      235.50      219.79      7.33 o 
   0  14   8        5.46        2.94      3.59 o 
   1  14   8        2.47       -0.81      1.49 o 
   2  14   8       62.60       71.99      3.91 o 
   3  14   8       49.65       43.20      3.88 o 
   4  14   8       55.62       57.68      4.55 o 
   5  14   8      116.45      112.33      9.79 o 
   6  14   8      182.40      173.04     11.13 o 
  -7  15   8        0.66        3.75      2.49 o 
  -6  15   8      120.56      116.67      8.27 o 
  -5  15   8       49.40       50.89      4.80 o 
  -4  15   8      130.88      126.93      5.56 o 
  -3  15   8       97.68       98.97      4.40 o 
  -2  15   8       24.89       19.51      2.88 o 
  -1  15   8      209.22      218.63     14.16 o 
   0  15   8      358.98      362.28     19.85 o 
   1  15   8      308.89      300.78     15.16 o 
   2  15   8      276.29      284.78      6.88 o 
   3  15   8      155.30      151.06      4.85 o 
   4  15   8       69.27       67.75      5.16 o 
   5  15   8       21.48       18.73      4.92 o 
   6  15   8      131.18      151.51     12.09 o 
  -6  16   8       47.68       40.39      4.80 o 
  -5  16   8       87.51       76.58      5.72 o 
  -4  16   8       11.95       12.37      2.74 o 
  -3  16   8      419.92      405.70      9.26 o 
  -2  16   8       92.09       93.19      4.62 o 
  -1  16   8       82.98       88.08      7.64 o 
   0  16   8       67.28       82.59      7.40 o 
   1  16   8       48.15       43.15      5.99 o 
   2  16   8        1.35        3.18      1.99 o 
   3  16   8       89.46       94.57      4.96 o 
   4  16   8        6.59        4.88      3.66 o 
   5  16   8      141.15      137.47     10.97 o 
  -6  17   8       55.46       55.60      5.52 o 
  -5  17   8       26.17       25.35      3.75 o 
  -4  17   8      219.27      222.64      8.06 o 
  -3  17   8       44.84       43.89      4.33 o 
  -2  17   8       61.70       72.21      5.21 o 
  -1  17   8      157.81      165.34      9.82 o 
   0  17   8      160.16      174.03     11.39 o 
   1  17   8      173.82      167.29     13.06 o 
   2  17   8      105.94      127.47      9.85 o 
   3  17   8      188.52      182.67      6.58 o 
   4  17   8        9.90        6.78      3.20 o 
   5  17   8      188.13      191.75     11.51 o 
  -5  18   8       16.73       17.94      3.14 o 
  -4  18   8       58.88       66.69     13.38 o 
  -3  18   8       39.36       40.35      4.28 o 
  -2  18   8      156.98      154.37     12.66 o 
  -1  18   8        4.20        8.69      4.17 o 
   0  18   8       14.79       16.51      4.56 o 
   1  18   8       81.98       91.54     11.53 o 
   2  18   8       20.72       23.56      7.35 o 
   3  18   8       21.15       24.79      3.86 o 
   4  18   8       51.92       50.58      5.24 o 
   5  18   8        0.01        3.86      2.98 o 
  -5  19   8       97.37       95.68     10.96 o 
  -4  19   8      181.56      186.89      7.73 o 
  -3  19   8       58.99       56.79     10.25 o 
  -2  19   8      170.64      177.08     14.03 o 
  -1  19   8        5.55        4.73      5.90 o 
   0  19   8      251.69      279.18     18.40 o 
   2  19   8      222.87      249.97     17.98 o 
   3  19   8       28.84       14.72      6.86 o 
   4  19   8       14.60       10.39      5.18 o 
  -4  20   8       63.36       58.16      6.38 o 
  -3  20   8        0.65       -2.12      2.86 o 
  -2  20   8       88.44      102.10     13.16 o 
  -1  20   8       78.38       77.95     12.53 o 
   0  20   8       94.99       74.69     11.86 o 
   1  20   8      142.46      131.54     15.52 o 
   2  20   8       16.46       16.24      7.17 o 
   3  20   8       97.47      125.94     15.86 o 
   4  20   8      150.49      169.35     10.84 o 
  -4  21   8        7.31        7.97      4.90 o 
  -3  21   8       42.32       50.44      8.88 o 
  -2  21   8      150.60      161.12     17.02 o 
  -1  21   8       56.23       62.34     11.45 o 
   0  21   8        0.40       -1.12      2.77 o 
   1  21   8      245.54      264.25     18.61 o 
   2  21   8       52.71       58.08     10.64 o 
   3  21   8      127.00      122.12     15.44 o 
  -3  22   8       42.14       36.14      8.65 o 
  -2  22   8       62.51       72.11     12.03 o 
  -1  22   8       29.98       16.68      8.23 o 
   0  22   8       37.77       53.14     10.83 o 
   1  22   8        3.00        7.37      5.92 o 
   2  22   8       28.27       20.45      8.26 o 
  -2  23   8        9.61        9.83      6.82 o 
  -1  23   8       42.65       -2.33      3.68 o 
   0  23   8        0.65       -4.48      5.23 o 
   1  23   8       10.12        6.63      5.36 o 
  -8   1   9        7.60        7.88      4.18 o 
  -7   1   9        7.88        9.75      5.37 o 
  -6   1   9      133.85      125.71      5.97 o 
  -5   1   9      249.00      244.36      5.59 o 
  -4   1   9      713.83      689.06      7.81 o 
  -3   1   9        3.84        2.84      0.74 o 
  -2   1   9     2209.10     2154.87     14.50 o 
  -1   1   9     1431.93     1499.83     12.45 o 
   0   1   9     1352.21     1379.37     10.09 o 
   1   1   9      764.09      733.91      6.43 o 
   2   1   9      282.73      256.10      3.62 o 
   3   1   9      193.76      166.20      3.85 o 
   4   1   9      517.57      514.56      8.22 o 
   5   1   9       92.07       83.14      5.50 o 
   6   1   9        0.04        0.41      3.28 o 
   7   1   9      140.96      149.64      9.75 o 
   8   1   9       47.70       43.92      6.52 o 
  -8   2   9        0.53        2.33      3.95 o 
  -7   2   9      232.18      254.21     16.02 o 
  -6   2   9      132.44      122.37      4.93 o 
  -5   2   9       84.63       86.35      2.60 o 
  -4   2   9        0.28        1.77      0.92 o 
  -3   2   9      241.33      243.89      2.97 o 
  -2   2   9     1213.80     1220.92      8.74 o 
  -1   2   9      198.27      196.22      2.62 o 
   0   2   9     1570.82     1669.76     11.32 o 
   1   2   9       51.16       49.77      1.51 o 
   2   2   9      134.48      106.64      2.51 o 
   3   2   9      271.89      232.17      4.00 o 
   4   2   9       18.69       15.25      1.84 o 
   5   2   9      887.10      839.73     22.88 o 
   6   2   9        4.20        6.66      2.77 o 
   7   2   9       18.12       32.21      5.70 o 
   8   2   9       64.99       62.01      7.83 o 
  -8   3   9       23.62       19.74      7.19 o 
  -7   3   9       35.08       39.46      7.67 o 
  -6   3   9      491.30      479.80      8.87 o 
  -5   3   9      135.99      128.69      3.46 o 
  -4   3   9      353.44      304.09      5.35 o 
  -3   3   9      615.55      664.72      7.13 o 
  -2   3   9     1731.97     1862.28     12.96 o 
  -1   3   9        0.48        0.96      0.41 o 
   0   3   9      349.71      344.94      3.78 o 
   1   3   9     2248.63     2356.69     15.99 o 
   2   3   9     1339.95     1382.37     11.39 o 
   3   3   9     1350.41     1273.27     11.30 o 
   4   3   9      495.93      466.43      7.28 o 
   5   3   9       27.52       36.11      5.14 o 
   6   3   9        4.55       11.86      4.71 o 
   7   3   9        8.43        7.06      7.28 o 
   8   3   9       43.21       51.92      7.59 o 
  -8   4   9      225.39      241.95     17.02 o 
  -7   4   9      474.02      498.69     23.33 o 
  -6   4   9       39.67       45.18      3.57 o 
  -5   4   9       27.46       25.09      2.33 o 
  -4   4   9      169.14      172.60      4.48 o 
  -3   4   9     1432.08     1415.67     13.01 o 
  -2   4   9      102.80       92.47      1.89 o 
  -1   4   9      101.91       82.64      1.60 o 
   0   4   9       46.27       30.04      1.29 o 
   1   4   9       75.45       85.09      2.06 o 
   2   4   9        3.60        5.16      0.95 o 
   3   4   9       74.14       73.84      2.61 o 
   4   4   9       27.27       37.90      4.36 o 
   5   4   9       16.10       20.12      2.45 o 
   6   4   9      571.57      577.60     17.32 o 
   7   4   9       17.24       13.22      3.60 o 
   8   4   9       31.16       29.11      5.94 o 
  -8   5   9        2.11       -0.80      3.55 o 
  -7   5   9       60.40       65.19      6.73 o 
  -6   5   9       87.99       99.40      7.62 o 
  -5   5   9      157.31      148.01      4.70 o 
  -4   5   9      116.42      105.66      5.75 o 
  -3   5   9       14.22       18.31      1.17 o 
  -2   5   9      649.84      641.80      8.37 o 
  -1   5   9      631.64      678.29      5.93 o 
   0   5   9      180.92      199.14      2.55 o 
   1   5   9        9.74       13.97      0.92 o 
   2   5   9      116.50      121.53      2.57 o 
   3   5   9      364.25      349.31      5.34 o 
   4   5   9       85.68       85.42      3.86 o 
   5   5   9       93.22      102.46      4.75 o 
   6   5   9        0.22        5.58      2.14 o 
   7   5   9        1.84        3.83      2.87 o 
  -8   6   9      141.66      164.55     15.13 o 
  -7   6   9      119.00      112.44      8.93 o 
  -6   6   9       85.75       97.39      7.37 o 
  -5   6   9       52.66       49.57      3.22 o 
  -4   6   9        1.44        1.42      0.91 o 
  -3   6   9       75.75       72.90      2.17 o 
  -2   6   9     1364.47     1356.28     11.60 o 
  -1   6   9     2693.68     2638.03     18.75 o 
   0   6   9      449.24      408.55      4.14 o 
   1   6   9       63.21       67.03      1.62 o 
   2   6   9       32.75       51.58      1.76 o 
   3   6   9       70.50       69.48      2.80 o 
   4   6   9      592.90      588.89      8.52 o 
   5   6   9     1448.45     1409.91     15.80 o 
   6   6   9      103.89      102.35      7.31 o 
   7   6   9       81.63       76.94     12.11 o 
  -8   7   9        2.07       -3.22      4.34 o 
  -7   7   9       20.28       29.00     10.15 o 
  -6   7   9       26.49       26.99      3.63 o 
  -5   7   9       26.80       20.37      2.21 o 
  -4   7   9       83.09       89.42      3.54 o 
  -3   7   9       48.68       51.85      2.11 o 
  -2   7   9       11.96       13.85      1.21 o 
  -1   7   9       22.49       20.26      1.00 o 
   0   7   9       35.67       36.15      1.28 o 
   1   7   9       19.55       14.25      0.96 o 
   2   7   9      442.63      419.33      5.41 o 
   3   7   9      356.04      334.01      5.73 o 
   4   7   9       70.22       51.95      3.00 o 
   5   7   9      197.42      197.67      5.19 o 
   6   7   9       92.15       96.61      7.29 o 
   7   7   9       10.96       10.49      6.82 o 
  -8   8   9        0.30        4.80      3.16 o 
  -7   8   9      111.10      115.66     14.48 o 
  -6   8   9       20.68       17.45      3.22 o 
  -5   8   9      140.82      138.18      5.47 o 
  -4   8   9       37.26       35.40      2.36 o 
  -3   8   9      464.90      484.03      5.97 o 
  -2   8   9        3.00        0.92      0.89 o 
  -1   8   9     1552.69     1538.01     12.28 o 
   0   8   9       33.40       31.44      1.35 o 
   1   8   9       19.01       22.89      1.50 o 
   2   8   9      511.70      498.01      6.34 o 
   3   8   9        8.33        6.42      1.48 o 
   4   8   9      314.41      302.93      5.95 o 
   5   8   9       54.85       43.17      3.26 o 
   6   8   9      424.00      432.56     12.86 o 
   7   8   9      170.82      173.67     22.89 o 
  -8   9   9       10.57       17.96      6.33 o 
  -7   9   9       13.28       17.98      4.37 o 
  -6   9   9        9.09        9.66      2.77 o 
  -5   9   9       77.13       82.43      6.01 o 
  -4   9   9       31.19       24.98      2.01 o 
  -3   9   9      188.49      196.85      4.32 o 
  -2   9   9       22.99       16.43      1.40 o 
  -1   9   9      193.43      193.47      3.81 o 
   0   9   9      456.28      436.31      4.57 o 
   1   9   9     1194.44     1185.04     11.59 o 
   2   9   9       32.50       34.40      2.18 o 
   3   9   9       25.39       26.69      2.09 o 
   4   9   9      476.99      481.26      8.53 o 
   5   9   9      186.89      197.39      5.89 o 
   6   9   9      478.31      502.94     14.17 o 
   7   9   9       71.04       71.08      7.68 o 
  -8  10   9        0.76        5.88      3.41 o 
  -7  10   9        3.91       10.90      3.49 o 
  -6  10   9      289.51      304.98     10.99 o 
  -5  10   9       64.79       71.07      4.47 o 
  -4  10   9       64.27       53.57      3.17 o 
  -3  10   9      204.50      175.61      4.20 o 
  -2  10   9       12.77        8.02      1.14 o 
  -1  10   9      401.00      362.30      6.60 o 
   0  10   9       11.96       14.61      1.35 o 
   1  10   9      470.26      491.54      7.15 o 
   2  10   9      490.05      486.17      6.88 o 
   3  10   9      190.35      213.17      5.22 o 
   4  10   9      176.40      165.43      5.05 o 
   5  10   9      289.66      315.49      7.51 o 
   6  10   9        8.21        6.05      4.12 o 
   7  10   9       23.28       31.97      4.87 o 
  -7  11   9        1.76        0.61      2.97 o 
  -6  11   9      149.88      148.93      7.53 o 
  -5  11   9        7.28        5.69      2.01 o 
  -4  11   9       36.98       33.42      2.70 o 
  -3  11   9      243.14      252.51      5.20 o 
  -2  11   9      593.00      550.74      8.58 o 
  -1  11   9        5.37        9.05      1.45 o 
   0  11   9       98.96      110.07      3.62 o 
   1  11   9      392.69      385.30      6.10 o 
   2  11   9       15.41       14.54      1.91 o 
   3  11   9      485.31      520.00      8.60 o 
   4  11   9        0.26       -1.37      1.37 o 
   5  11   9       45.71       43.01      3.63 o 
   6  11   9      125.49      119.53      8.23 o 
   7  11   9       39.18       43.87      5.64 o 
  -7  12   9       77.46       78.02      8.48 o 
  -6  12   9        1.44        3.24      2.39 o 
  -5  12   9        7.13        5.37      2.13 o 
  -4  12   9      249.87      255.96      6.29 o 
  -3  12   9        5.25        4.60      1.41 o 
  -2  12   9      606.16      538.25      8.66 o 
  -1  12   9        0.22       -0.16      1.19 o 
   0  12   9       27.50       18.35      3.69 o 
   1  12   9      463.83      415.05      7.22 o 
   2  12   9      164.50      147.31      4.73 o 
   3  12   9      187.25      172.91      6.87 o 
   4  12   9        3.50        6.21      2.18 o 
   5  12   9        3.16        3.08      2.20 o 
   6  12   9       41.51       40.42      5.43 o 
  -7  13   9       69.96       70.40     11.67 o 
  -6  13   9      146.45      139.20      8.71 o 
  -5  13   9      387.85      387.89      9.15 o 
  -4  13   9      193.22      192.00      6.13 o 
  -3  13   9      126.95      125.56      4.27 o 
  -2  13   9       79.24       70.75      3.59 o 
  -1  13   9        0.10       -1.24      2.67 o 
   0  13   9        0.24        0.77      2.01 o 
   1  13   9      475.69      464.78      8.84 o 
   2  13   9      442.05      441.74      7.44 o 
   3  13   9      118.07      121.32      5.00 o 
   4  13   9      450.21      456.32     11.37 o 
   5  13   9      167.87      174.37     11.35 o 
   6  13   9      112.99      104.83      8.87 o 
  -7  14   9       32.99       27.13      4.91 o 
  -6  14   9       22.10       26.68      3.94 o 
  -5  14   9        3.56        5.87      3.15 o 
  -4  14   9       46.19       43.96      3.73 o 
  -3  14   9       17.60       19.99      2.32 o 
  -2  14   9        1.41        1.13      1.39 o 
  -1  14   9      506.37      538.69     14.47 o 
   0  14   9      109.10      109.58     12.61 o 
   1  14   9      102.77      112.59     18.17 o 
   2  14   9        4.37        1.11      1.60 o 
   3  14   9        7.94       12.23      2.37 o 
   4  14   9      167.64      183.69      9.55 o 
   5  14   9       51.98       49.61      7.03 o 
   6  14   9       20.93       32.44      6.37 o 
  -6  15   9       95.47       95.56      6.54 o 
  -5  15   9       75.58       64.25      5.29 o 
  -4  15   9      248.89      243.27      7.19 o 
  -3  15   9       49.96       51.43      4.90 o 
  -2  15   9      133.51      133.65      5.08 o 
  -1  15   9       87.14       92.98      5.57 o 
   0  15   9      551.62      549.08     16.11 o 
   1  15   9      142.60      127.98      7.86 o 
   2  15   9      138.22      142.53      7.07 o 
   3  15   9      348.78      360.35      7.42 o 
   4  15   9        0.16        3.76      3.43 o 
   5  15   9        0.14        5.13      4.04 o 
   6  15   9       17.74       22.52      5.45 o 
  -6  16   9       14.71       15.26      3.42 o 
  -5  16   9        0.18       -2.13      2.13 o 
  -4  16   9       31.07       33.56      3.80 o 
  -3  16   9       74.57       73.62      4.76 o 
  -2  16   9      395.89      400.84      9.98 o 
  -1  16   9      262.10      276.38     11.60 o 
   0  16   9      362.00      386.37     14.19 o 
   1  16   9      367.38      355.87     13.38 o 
   2  16   9      128.63      121.76      6.07 o 
   3  16   9        5.80        4.58      1.87 o 
   4  16   9        3.01       -1.00      4.79 o 
   5  16   9      131.47      152.86     15.81 o 
  -6  17   9      147.86      140.08      8.25 o 
  -5  17   9        4.03        3.97      2.61 o 
  -4  17   9        0.70        0.85      2.33 o 
  -3  17   9       64.11       61.83      5.05 o 
  -2  17   9       41.21       63.75      6.91 o 
  -1  17   9      179.08      173.29      9.36 o 
   0  17   9      136.68      138.29     10.24 o 
   1  17   9       43.47       43.09      6.04 o 
   2  17   9      109.69       96.11     12.59 o 
   3  17   9      105.10       48.97      9.22 o 
   4  17   9       24.31       23.37      5.61 o 
   5  17   9       19.21       13.51      4.77 o 
  -5  18   9       30.60       33.17      4.34 o 
  -4  18   9        0.09        0.88      2.35 o 
  -3  18   9       19.57       16.65      3.56 o 
  -2  18   9      272.80      245.35     16.49 o 
  -1  18   9      479.92      505.17     23.40 o 
   0  18   9      972.29      899.11     33.05 o 
   1  18   9      166.54      135.50     14.81 o 
   2  18   9       13.28       -3.33      3.33 o 
   3  18   9       22.53       26.37      8.80 o 
   4  18   9       57.42       62.56      5.71 o 
   5  18   9      515.49      501.21     20.57 o 
  -5  19   9       72.19       77.43      9.51 o 
  -4  19   9        1.30        1.12      2.82 o 
  -3  19   9       58.78       66.75      6.52 o 
  -2  19   9       26.97       21.59      6.90 o 
  -1  19   9       71.86       57.84      9.96 o 
   0  19   9       14.37       28.49      8.10 o 
   1  19   9       35.48       48.81      9.92 o 
   2  19   9        3.89       -0.71      2.92 o 
   3  19   9       59.05       48.71     10.16 o 
   4  19   9        3.69        4.50      3.66 o 
  -4  20   9        3.09        2.43      3.40 o 
  -3  20   9        0.56        5.40      4.94 o 
  -2  20   9      153.61      154.58     14.15 o 
  -1  20   9       18.26       13.95      6.46 o 
   0  20   9       20.68        9.19      6.15 o 
   1  20   9        1.13        8.15      5.80 o 
   2  20   9        6.80       13.31      6.36 o 
   3  20   9      122.66      116.96     15.07 o 
  -4  21   9       74.96       68.24      7.06 o 
  -3  21   9        0.53        3.64      5.07 o 
  -2  21   9        2.73        7.17      5.81 o 
  -1  21   9      100.85      115.84     14.61 o 
   0  21   9       67.17       95.91     13.84 o 
   2  21   9      112.31      128.97     15.82 o 
   3  21   9       97.92       86.23     13.16 o 
  -2  22   9       32.77       37.81      8.93 o 
  -1  22   9       45.05       48.01     10.34 o 
   0  22   9       21.95       15.22      7.31 o 
   1  22   9       12.36        9.27      6.57 o 
   2  22   9       40.33       42.00      9.70 o 
  -1  23   9        7.30        2.58      5.87 o 
  -7   0  10      251.54      257.20     15.05 o 
  -6   0  10      328.56      324.12     11.60 o 
  -5   0  10      160.12      180.70      7.98 o 
  -4   0  10     1751.54     1716.41     30.39 o 
  -3   0  10       18.13       21.55      2.19 o 
  -2   0  10       55.10       43.03      1.91 o 
  -1   0  10        3.69        9.45      1.17 o 
   0   0  10     2332.03     2316.79     22.67 o 
   1   0  10     4941.31     5197.04     42.35 o 
   2   0  10      142.78      125.55      4.70 o 
   3   0  10      104.67       99.24      4.19 o 
   4   0  10       37.73       30.88      3.63 o 
   5   0  10        6.74        6.27      1.58 o 
   6   0  10      211.90      210.62     10.62 o 
   7   0  10        5.89       18.75      6.46 o 
  -8   1  10       52.75       62.55      9.59 o 
  -7   1  10       52.09       46.95      5.67 o 
  -6   1  10        0.06        1.61      1.25 o 
  -5   1  10       25.39       27.72      2.72 o 
  -4   1  10        4.84        3.28      1.21 o 
  -3   1  10       33.48       45.93      2.00 o 
  -2   1  10       48.91       48.71      1.39 o 
  -1   1  10      409.64      358.70      4.14 o 
   0   1  10       25.30       15.55      1.14 o 
   1   1  10      696.47      740.82      6.37 o 
   2   1  10      147.29      134.67      2.89 o 
   3   1  10      191.14      201.43      4.35 o 
   4   1  10       30.84       24.98      2.71 o 
   5   1  10       34.41       30.13      2.99 o 
   6   1  10      421.85      411.45     10.70 o 
   7   1  10       77.16       65.73      8.16 o 
  -8   2  10       79.78       70.30     10.50 o 
  -7   2  10      184.06      183.66     13.79 o 
  -6   2  10      391.44      401.36     11.31 o 
  -5   2  10      543.20      524.58     10.14 o 
  -4   2  10      338.03      316.99      5.48 o 
  -3   2  10      296.97      288.47      4.51 o 
  -2   2  10       25.47       36.17      1.97 o 
  -1   2  10       16.52       21.27      1.04 o 
   0   2  10      813.50      728.95      6.14 o 
   1   2  10     1079.97     1098.97      8.45 o 
   2   2  10      876.83      870.73      8.32 o 
   3   2  10       87.25       65.95      2.86 o 
   4   2  10      166.14      161.28      5.12 o 
   5   2  10      116.55      116.68      5.13 o 
   6   2  10      261.55      263.31      9.85 o 
   7   2  10      230.02      246.82     12.65 o 
  -8   3  10       55.38       65.09     10.77 o 
  -7   3  10       61.74       73.04     10.62 o 
  -6   3  10       88.32       96.59      6.84 o 
  -5   3  10      609.78      603.67      9.60 o 
  -4   3  10       43.79       45.38      2.48 o 
  -3   3  10     1346.91     1270.68     12.94 o 
  -2   3  10      662.31      638.41      5.83 o 
  -1   3  10        3.45        1.80      0.55 o 
   0   3  10       33.36       30.51      1.57 o 
   1   3  10       23.70       26.73      1.36 o 
   2   3  10      868.75      839.97      8.11 o 
   3   3  10       94.21       74.70      2.95 o 
   4   3  10      152.92      138.63      4.88 o 
   5   3  10      789.25      762.24     12.72 o 
   6   3  10        2.50        3.59      3.85 o 
   7   3  10        7.47       17.45      4.89 o 
  -8   4  10       28.91       36.07      8.80 o 
  -7   4  10        2.61        3.48      4.25 o 
  -6   4  10      472.98      480.83     14.92 o 
  -5   4  10       66.11       76.94      3.65 o 
  -4   4  10      198.17      221.89      4.63 o 
  -3   4  10        0.39        2.06      0.80 o 
  -2   4  10      441.17      416.86      4.90 o 
  -1   4  10       72.87       59.89      1.53 o 
   0   4  10      941.85     1016.42      7.93 o 
   1   4  10        0.45        2.23      0.72 o 
   2   4  10      132.70      141.02      2.96 o 
   3   4  10      403.30      387.53      5.65 o 
   4   4  10        9.47       14.55      2.06 o 
   5   4  10      601.17      584.64     10.90 o 
   6   4  10      196.04      209.00     11.05 o 
   7   4  10       19.59       19.40      3.80 o 
  -8   5  10       19.35       22.11      7.33 o 
  -7   5  10        3.43        3.31      4.68 o 
  -6   5  10        1.13        1.21      2.89 o 
  -5   5  10      323.12      302.47      7.04 o 
  -4   5  10      238.20      254.84      5.72 o 
  -3   5  10      123.38      127.06      2.69 o 
  -2   5  10      431.25      444.65      4.94 o 
  -1   5  10      168.41      168.72      2.40 o 
   0   5  10       13.50       13.90      0.99 o 
   1   5  10      695.22      701.72      5.81 o 
   2   5  10      199.45      194.07      3.30 o 
   3   5  10      295.83      292.93      5.25 o 
   4   5  10      145.56      140.38      4.90 o 
   5   5  10      657.89      638.98     11.50 o 
   6   5  10      429.44      412.83     12.48 o 
   7   5  10        2.35        3.84      2.79 o 
  -8   6  10       50.03       56.43     10.89 o 
  -7   6  10        4.28        3.55      4.53 o 
  -6   6  10       19.19       17.94      3.91 o 
  -5   6  10        8.11        8.50      1.66 o 
  -4   6  10        1.16        2.27      1.08 o 
  -3   6  10      102.52      110.09      2.83 o 
  -2   6  10      213.48      229.46      3.66 o 
  -1   6  10       14.00       17.08      1.12 o 
   0   6  10       97.00       84.27      1.94 o 
   1   6  10       32.53       40.54      1.46 o 
   2   6  10      110.79      125.54      2.68 o 
   3   6  10       11.28        7.39      1.46 o 
   4   6  10        0.36        1.50      1.27 o 
   5   6  10      369.15      359.76      7.55 o 
   6   6  10        3.32        0.59      2.39 o 
   7   6  10        7.95        7.59      3.26 o 
  -8   7  10        3.13       -1.12      5.45 o 
  -7   7  10       39.05       31.22      5.17 o 
  -6   7  10       12.79       14.64      3.52 o 
  -5   7  10      298.93      303.01      6.97 o 
  -4   7  10      226.81      218.23      4.65 o 
  -3   7  10      594.49      531.19      7.24 o 
  -2   7  10      298.33      319.07      4.87 o 
  -1   7  10      783.49      763.14      7.85 o 
   0   7  10        4.34        5.94      0.77 o 
   1   7  10      688.38      682.24      6.11 o 
   2   7  10      270.27      255.45      4.03 o 
   3   7  10      388.64      375.46      5.84 o 
   4   7  10      524.62      505.85      7.97 o 
   5   7  10      336.89      338.84      6.89 o 
   6   7  10       48.61       50.45      5.50 o 
   7   7  10        5.95       10.22      3.47 o 
  -8   8  10       12.92       11.07      5.63 o 
  -7   8  10       34.72       45.66      6.18 o 
  -6   8  10       12.48       15.62      3.23 o 
  -5   8  10       17.36       15.85      3.00 o 
  -4   8  10      140.09      132.10      3.63 o 
  -3   8  10       23.51       22.22      1.68 o 
  -2   8  10        1.29        1.07      1.17 o 
  -1   8  10      676.58      666.31      7.77 o 
   0   8  10      233.88      242.84      3.56 o 
   1   8  10     1001.31      939.86      7.71 o 
   2   8  10       76.98       76.38      2.83 o 
   3   8  10        2.40        4.76      1.41 o 
   4   8  10      175.09      175.50      4.78 o 
   5   8  10        1.33        3.25      1.90 o 
   6   8  10      562.97      524.98     14.30 o 
   7   8  10       33.14       39.89      5.37 o 
  -8   9  10      178.07      196.30     16.34 o 
  -7   9  10       11.64       14.63      6.09 o 
  -6   9  10        0.96       -0.10      1.95 o 
  -5   9  10       77.48       87.91      6.03 o 
  -4   9  10      308.71      312.34      8.33 o 
  -3   9  10      913.12      902.00     10.83 o 
  -2   9  10     1335.15     1250.29     12.35 o 
  -1   9  10       12.08       15.68      1.83 o 
   0   9  10      335.49      347.10      5.08 o 
   1   9  10      586.34      575.79      7.91 o 
   2   9  10      241.43      234.11      4.31 o 
   3   9  10       13.63       16.06      1.87 o 
   4   9  10       48.41       44.09      2.82 o 
   5   9  10      138.60      144.32      5.19 o 
   6   9  10       20.72       16.58      5.54 o 
   7   9  10       48.50       49.37      5.84 o 
  -8  10  10       16.28       13.05      5.27 o 
  -7  10  10       14.97       22.38      4.49 o 
  -6  10  10      748.28      754.83     17.14 o 
  -5  10  10        4.19        2.92      1.51 o 
  -4  10  10       73.19       71.08      3.53 o 
  -3  10  10      126.31      109.19      3.44 o 
  -2  10  10       60.21       48.34      2.39 o 
  -1  10  10      197.38      223.91      5.14 o 
   0  10  10      189.06      168.21      4.43 o 
   1  10  10     1341.45     1388.18     15.80 o 
   2  10  10     1912.33     1812.46     16.92 o 
   3  10  10       23.71       27.67      2.26 o 
   4  10  10      148.78      166.51      5.22 o 
   5  10  10        0.43        2.98      2.45 o 
   6  10  10      173.10      183.04      8.84 o 
   7  10  10      224.50      227.86     12.29 o 
  -7  11  10        0.00        4.34      3.10 o 
  -6  11  10       37.84       37.13      4.71 o 
  -5  11  10       21.17       16.65      2.56 o 
  -4  11  10       71.35       85.25      3.99 o 
  -3  11  10       20.96       17.32      1.87 o 
  -2  11  10       22.09       17.05      1.96 o 
  -1  11  10      337.89      346.34      6.67 o 
   0  11  10        5.70        5.18      3.69 o 
   1  11  10       63.44       59.56      3.10 o 
   2  11  10      229.09      210.39      5.01 o 
   3  11  10      270.41      244.15      5.79 o 
   4  11  10        0.42        2.60      1.63 o 
   5  11  10       80.39       81.78      6.50 o 
   6  11  10       73.39       81.28      7.07 o 
  -7  12  10      472.55      519.28     17.98 o 
  -6  12  10      350.70      353.12      9.93 o 
  -5  12  10      559.76      562.45     11.05 o 
  -4  12  10        8.11        8.34      2.20 o 
  -3  12  10       25.00       24.36      2.38 o 
  -2  12  10      272.32      262.68      7.06 o 
  -1  12  10       84.56       80.09      4.63 o 
   0  12  10     1193.91     1168.56     19.17 o 
   1  12  10      186.55      186.15      5.46 o 
   2  12  10       89.73       92.18      4.11 o 
   3  12  10       22.72       19.08      2.46 o 
   4  12  10        0.10        0.21      1.52 o 
   5  12  10      125.74      139.34      9.51 o 
   6  12  10      100.67       98.98      9.39 o 
  -7  13  10       59.06       69.83     11.55 o 
  -6  13  10      134.19      142.41      7.00 o 
  -5  13  10        1.04        1.80      1.91 o 
  -4  13  10      105.05      111.46      5.23 o 
  -3  13  10       10.57        9.98      1.83 o 
  -2  13  10       51.75       46.36      3.10 o 
  -1  13  10       95.88      100.22      5.39 o 
   0  13  10      178.65      165.22      7.79 o 
   1  13  10       77.81       75.69      9.18 o 
   2  13  10        1.60        2.06      1.55 o 
   3  13  10       64.81       67.54      6.16 o 
   4  13  10        0.60       -0.69      2.33 o 
   5  13  10       49.85       55.05      6.17 o 
   6  13  10      145.71      138.36     19.67 o 
  -7  14  10        0.05        3.35      2.81 o 
  -6  14  10      270.72      283.83      9.38 o 
  -5  14  10        9.15        7.82      2.84 o 
  -4  14  10       13.38       14.78      2.63 o 
  -3  14  10       74.39       80.26      4.05 o 
  -2  14  10       31.28       27.15      2.92 o 
  -1  14  10       11.85        9.63      2.46 o 
   0  14  10       78.36       69.96      5.18 o 
   1  14  10       28.11       33.66      6.89 o 
   2  14  10       97.48      116.96      5.84 o 
   3  14  10       16.60       17.80      2.64 o 
   4  14  10        5.67        8.93      2.40 o 
   5  14  10       14.39        5.74      3.57 o 
   6  14  10       28.47       29.60      6.30 o 
  -6  15  10        0.02        1.45      3.23 o 
  -5  15  10       89.23       88.99      6.12 o 
  -4  15  10      116.37      116.95      5.63 o 
  -3  15  10       30.32       32.03      2.93 o 
  -2  15  10      432.05      455.22      9.52 o 
  -1  15  10       51.37       49.96     11.81 o 
   0  15  10       85.62       85.47      7.49 o 
   1  15  10       74.31       71.04      7.11 o 
   2  15  10      181.15      169.53      6.77 o 
   3  15  10        1.15        1.97      2.83 o 
   4  15  10      338.02      339.04     14.01 o 
   5  15  10       43.28       25.68      5.21 o 
  -6  16  10        0.96        5.18      2.86 o 
  -5  16  10       61.77       62.61      5.38 o 
  -4  16  10       58.46       50.87      7.25 o 
  -3  16  10       28.38       25.94      3.18 o 
  -2  16  10       41.90       41.26      4.50 o 
  -1  16  10       12.08       19.83      4.61 o 
   0  16  10       55.61       55.98      6.33 o 
   1  16  10       74.10       67.63      6.88 o 
   2  16  10        1.60        3.40      4.31 o 
   3  16  10      269.25      295.72     14.84 o 
   4  16  10        7.64        4.67      5.12 o 
   5  16  10       36.60       50.26      7.08 o 
  -6  17  10       14.73       12.66      3.35 o 
  -5  17  10       15.46       16.23      3.27 o 
  -4  17  10       28.64       26.42      3.84 o 
  -3  17  10      126.27      133.23      6.49 o 
  -2  17  10      256.53      238.59     22.58 o 
  -1  17  10      182.69      177.87      9.88 o 
   0  17  10       10.62        7.29      3.31 o 
   1  17  10        5.56        4.36      3.19 o 
   2  17  10      339.43      343.03     20.34 o 
   3  17  10      206.67      219.36      9.96 o 
   4  17  10        0.91       -1.73      3.31 o 
   5  17  10       77.14       70.36      6.32 o 
  -5  18  10       22.44       27.73      3.82 o 
  -4  18  10       18.84       10.15      3.22 o 
  -3  18  10       25.39       24.40      3.76 o 
  -2  18  10      112.08      128.95     14.26 o 
  -1  18  10        5.89        6.28      5.69 o 
   0  18  10       55.82       45.20      8.71 o 
   1  18  10       31.50       36.80      8.27 o 
   2  18  10      122.96      123.78     14.72 o 
   3  18  10       12.28        6.50      5.35 o 
   4  18  10       82.09       92.20      8.12 o 
  -5  19  10        8.97       10.32      3.92 o 
  -4  19  10       12.81       12.35      3.34 o 
  -3  19  10       69.85       64.76      6.53 o 
  -2  19  10      192.90      190.17     15.15 o 
  -1  19  10       92.69      110.40     13.28 o 
   0  19  10      154.47      175.26     14.75 o 
   1  19  10        8.67        4.74      6.18 o 
   2  19  10       78.84       79.27     12.71 o 
   4  19  10       75.56       72.26      7.37 o 
  -4  20  10       83.73       85.18      9.05 o 
  -3  20  10       31.88       28.78      8.31 o 
  -2  20  10        5.29       12.57      6.41 o 
  -1  20  10       37.86       40.38      9.09 o 
   0  20  10      414.28      418.70     23.05 o 
   1  20  10       27.78       33.41      9.08 o 
   2  20  10        0.47        5.69      6.34 o 
   3  20  10        9.56        3.80      5.97 o 
  -3  21  10      307.84      326.82     20.32 o 
  -2  21  10       49.55       51.24      9.98 o 
  -1  21  10      231.37      220.20     16.99 o 
   0  21  10      119.94      144.35     16.31 o 
   1  21  10       91.31       92.72     13.64 o 
   2  21  10       13.08       -0.72      2.96 o 
  -2  22  10        2.52       -1.24      3.87 o 
  -1  22  10       89.87      104.20     13.98 o 
   0  22  10        5.93        9.70      6.90 o 
   1  22  10      439.07      470.96     25.88 o 
  -8   1  11        6.69        5.65      4.61 o 
  -7   1  11      172.14      188.40     11.25 o 
  -6   1  11      211.41      219.69      9.77 o 
  -5   1  11      216.86      208.81      6.19 o 
  -4   1  11      207.28      195.05      5.62 o 
  -3   1  11      344.55      340.93      5.59 o 
  -2   1  11      632.50      615.50      6.15 o 
  -1   1  11      398.86      359.03      4.12 o 
   0   1  11      969.35      924.86      7.47 o 
   1   1  11      185.26      179.33      2.99 o 
   2   1  11        7.77        4.57      1.12 o 
   3   1  11      556.43      557.01      7.73 o 
   4   1  11      969.97      978.21     12.90 o 
   5   1  11      676.25      654.74     11.75 o 
   6   1  11       76.67       87.85      8.81 o 
   7   1  11       88.29       87.41      9.12 o 
  -8   2  11      176.22      175.65     14.23 o 
  -7   2  11        3.64       -0.79      3.78 o 
  -6   2  11       29.20       36.47      3.82 o 
  -5   2  11      216.85      225.65      8.17 o 
  -4   2  11       40.73       30.56      2.63 o 
  -3   2  11      741.71      784.79      7.59 o 
  -2   2  11       16.84       14.72      1.06 o 
  -1   2  11      483.99      411.13      5.70 o 
   0   2  11      702.44      725.25      6.60 o 
   1   2  11       22.41       15.08      1.22 o 
   2   2  11        5.94        2.51      1.07 o 
   3   2  11        8.85       14.05      1.63 o 
   4   2  11       88.27       83.09      3.96 o 
   5   2  11        0.12        1.46      2.68 o 
   6   2  11       59.48       63.19      7.73 o 
   7   2  11        0.01        6.16      4.02 o 
  -8   3  11       92.83       99.58     13.06 o 
  -7   3  11        3.75        9.76      4.62 o 
  -6   3  11       34.22       37.04      4.75 o 
  -5   3  11       56.31       64.95      4.12 o 
  -4   3  11      117.93      133.37      3.59 o 
  -3   3  11     1466.27     1505.06     13.27 o 
  -2   3  11       16.30       17.33      1.17 o 
  -1   3  11      258.01      266.98      3.54 o 
   0   3  11        2.37        2.27      0.88 o 
   1   3  11      275.10      287.54      3.81 o 
   2   3  11       32.91       28.95      1.86 o 
   3   3  11      109.16       93.64      3.20 o 
   4   3  11       85.72       99.66      4.16 o 
   5   3  11       14.00       15.66      3.77 o 
   6   3  11      233.07      213.89     11.82 o 
   7   3  11        5.86        8.73      4.62 o 
  -8   4  11        2.11        2.04      5.06 o 
  -7   4  11        0.01        3.87      4.42 o 
  -6   4  11      143.47      137.86     10.55 o 
  -5   4  11      151.23      161.09      6.57 o 
  -4   4  11     1531.82     1362.16     14.57 o 
  -3   4  11       54.75       39.15      1.80 o 
  -2   4  11      732.55      693.35      7.06 o 
  -1   4  11       70.76       67.24      1.81 o 
   0   4  11      337.43      335.48      5.24 o 
   1   4  11      412.68      405.64      4.65 o 
   2   4  11     1185.94     1156.31     10.98 o 
   3   4  11      473.38      449.71      6.84 o 
   4   4  11      321.82      296.19      7.06 o 
   5   4  11        6.10        6.03      1.69 o 
   6   4  11      112.75      118.02     10.25 o 
   7   4  11      528.31      519.75     14.98 o 
  -8   5  11        6.15        6.12      5.41 o 
  -7   5  11      100.28      112.96     13.11 o 
  -6   5  11      166.97      190.25     13.48 o 
  -5   5  11       77.46       78.49      4.30 o 
  -4   5  11       42.66       31.48      2.87 o 
  -3   5  11        0.44       -0.41      0.68 o 
  -2   5  11      100.45      101.44      2.62 o 
  -1   5  11      574.70      557.18      6.38 o 
   0   5  11        0.01        0.17      0.64 o 
   1   5  11      779.62      827.35      6.97 o 
   2   5  11      105.64       95.80      2.75 o 
   3   5  11      158.38      141.11      4.22 o 
   4   5  11      131.05      132.24      4.47 o 
   5   5  11        0.05        9.69      1.84 o 
   6   5  11       55.62       70.63      6.32 o 
   7   5  11       75.40       76.37      6.97 o 
  -8   6  11       25.05       13.67      7.22 o 
  -7   6  11      145.70      148.77     13.59 o 
  -6   6  11      205.59      205.71     14.20 o 
  -5   6  11      459.11      456.53      8.67 o 
  -4   6  11      551.25      541.73      9.09 o 
  -3   6  11      286.05      240.33      4.26 o 
  -2   6  11        9.09       15.35      1.40 o 
  -1   6  11        1.43        0.06      0.78 o 
   0   6  11       43.24       50.00      1.80 o 
   1   6  11     1185.14     1167.18      8.59 o 
   2   6  11      199.57      200.31      3.38 o 
   3   6  11       66.32       67.99      2.97 o 
   4   6  11      302.36      274.97      6.19 o 
   5   6  11       22.82       31.70      2.95 o 
   6   6  11        1.38        1.61      2.48 o 
   7   6  11        0.13        6.89      2.97 o 
  -8   7  11       26.02       24.73      8.36 o 
  -7   7  11       27.21       29.34      7.75 o 
  -6   7  11       52.50       62.59      6.43 o 
  -5   7  11      148.95      132.30      6.66 o 
  -4   7  11        0.12        2.32      1.06 o 
  -3   7  11       25.72       19.58      1.56 o 
  -2   7  11        0.53        0.83      0.91 o 
  -1   7  11       61.15       64.03      2.47 o 
   0   7  11      845.25      843.34      7.43 o 
   1   7  11      170.87      171.81      3.25 o 
   2   7  11        0.57       -0.23      0.94 o 
   3   7  11      298.87      278.25      5.33 o 
   4   7  11       28.31       25.87      2.34 o 
   5   7  11        0.61        2.32      2.47 o 
   6   7  11        3.18        9.51      3.29 o 
   7   7  11        9.91       15.23      4.84 o 
  -8   8  11       12.59       13.99      6.51 o 
  -7   8  11       54.57       55.69     10.17 o 
  -6   8  11       97.62      106.83      8.72 o 
  -5   8  11      105.33      102.28      5.69 o 
  -4   8  11      261.95      253.01      5.12 o 
  -3   8  11        2.91       10.15      1.27 o 
  -2   8  11      183.82      154.51      3.51 o 
  -1   8  11      150.95      169.63      3.69 o 
   0   8  11      984.75      947.44      9.39 o 
   1   8  11     1312.30     1275.87     12.52 o 
   2   8  11      814.88      760.93      8.50 o 
   3   8  11      756.90      727.20      9.43 o 
   4   8  11       53.27       61.22      3.31 o 
   5   8  11        3.06        5.97      1.82 o 
   6   8  11       27.35       26.72      4.33 o 
   7   8  11       17.29       13.79      3.86 o 
  -8   9  11      172.44      195.79     16.10 o 
  -7   9  11      113.29      115.84      9.38 o 
  -6   9  11      223.38      191.01     11.28 o 
  -5   9  11      214.02      223.83      6.10 o 
  -4   9  11      107.60      106.50      3.84 o 
  -3   9  11       58.53       58.59      2.89 o 
  -2   9  11      493.53      454.68      6.41 o 
  -1   9  11      323.36      323.42      6.32 o 
   0   9  11      682.10      678.85      8.69 o 
   1   9  11       98.38      101.16      3.36 o 
   2   9  11      109.12      121.27      3.44 o 
   3   9  11      403.75      401.52      6.75 o 
   4   9  11      128.00      127.91      4.27 o 
   5   9  11      130.89      121.71      5.93 o 
   6   9  11       92.21      120.60      8.14 o 
   7   9  11      131.74      138.22      9.36 o 
  -7  10  11       24.31       21.78      4.58 o 
  -6  10  11       84.14       97.90      6.92 o 
  -5  10  11        1.56        3.99      1.71 o 
  -4  10  11        5.44        7.71      1.66 o 
  -3  10  11      354.31      349.79      6.27 o 
  -2  10  11       94.54      113.04      3.17 o 
  -1  10  11      157.01      161.05      4.50 o 
   0  10  11        4.43        6.60      2.40 o 
   1  10  11      715.09      701.42      9.30 o 
   2  10  11      474.43      469.15      7.37 o 
   3  10  11       23.86       21.30      2.11 o 
   4  10  11        0.11        4.53      1.79 o 
   5  10  11        2.02        4.08      2.92 o 
   6  10  11       35.39       43.99      5.43 o 
  -7  11  11        8.49       11.48      3.79 o 
  -6  11  11      171.78      198.96     20.39 o 
  -5  11  11       14.24       11.95      2.39 o 
  -4  11  11      527.82      508.89     10.54 o 
  -3  11  11      612.00      606.51      8.86 o 
  -2  11  11       13.63        7.48      1.62 o 
  -1  11  11     1912.06     1792.11     22.45 o 
   0  11  11       17.38       20.07      3.06 o 
   1  11  11       56.85       55.05      3.54 o 
   2  11  11        0.06        2.35      1.47 o 
   3  11  11        8.30       12.45      2.18 o 
   4  11  11      686.08      681.79     11.98 o 
   5  11  11       26.59       23.88      9.80 o 
   6  11  11      338.32      311.55     11.36 o 
  -7  12  11        2.11        2.48      3.15 o 
  -6  12  11       19.87       19.49      3.60 o 
  -5  12  11      108.83      118.47      5.75 o 
  -4  12  11        0.78        1.26      1.84 o 
  -3  12  11       38.46       41.23      2.98 o 
  -2  12  11      152.18      149.21      5.37 o 
  -1  12  11        3.79        7.27      2.46 o 
   0  12  11        1.97       -1.91      1.99 o 
   1  12  11       60.38       57.02      5.60 o 
   2  12  11       60.75       59.85      4.16 o 
   3  12  11      141.98      146.14      6.10 o 
   4  12  11       56.15       55.05      3.73 o 
   5  12  11       20.32       21.13      4.95 o 
   6  12  11        8.66        7.68      6.14 o 
  -7  13  11        1.51        3.75      2.39 o 
  -6  13  11       44.14       50.11      4.82 o 
  -5  13  11        7.55        6.12      2.28 o 
  -4  13  11       35.62       42.75      3.66 o 
  -3  13  11      361.63      347.53      7.37 o 
  -2  13  11      295.72      289.88      6.44 o 
  -1  13  11        0.91        0.46      2.76 o 
   0  13  11       61.14       67.69      5.57 o 
   1  13  11      419.54      403.43     10.55 o 
   2  13  11      128.18      130.72      5.89 o 
   3  13  11       77.06       85.38      5.36 o 
   4  13  11       87.56       87.85      5.66 o 
   5  13  11      106.82      102.78      7.57 o 
   6  13  11       45.30       43.97      5.57 o 
  -7  14  11       39.04       44.54      5.65 o 
  -6  14  11        6.80        8.81      3.00 o 
  -5  14  11      280.34      285.76      9.02 o 
  -4  14  11      213.21      214.36      6.80 o 
  -3  14  11       25.61       23.53      2.54 o 
  -2  14  11       79.25       81.52      5.80 o 
  -1  14  11        1.10        5.08      2.36 o 
   0  14  11       25.75       34.37      4.77 o 
   1  14  11       94.31       80.08      7.31 o 
   2  14  11        6.27        4.29      2.49 o 
   3  14  11       40.25       47.03      6.14 o 
   4  14  11       15.47       10.61      4.93 o 
   5  14  11        5.51        4.83      5.18 o 
  -6  15  11       55.71       58.63      8.33 o 
  -5  15  11      103.60      103.04      6.27 o 
  -4  15  11        7.21        7.12      2.63 o 
  -3  15  11      361.29      359.70     10.80 o 
  -2  15  11       68.58       68.86      5.54 o 
  -1  15  11       25.63       30.26      4.91 o 
   0  15  11        5.90        1.40      3.51 o 
   1  15  11       15.52       17.74      4.44 o 
   2  15  11        0.27        4.06      2.93 o 
   3  15  11        9.06       11.89      4.55 o 
   4  15  11        0.15       -3.51      4.82 o 
   5  15  11       85.56       80.43     10.83 o 
  -6  16  11      141.10      146.48      8.59 o 
  -5  16  11      294.70      287.43      9.45 o 
  -4  16  11       20.69       18.01      4.43 o 
  -3  16  11       30.48       31.77      5.39 o 
  -2  16  11        1.83        1.29      3.92 o 
  -1  16  11      246.94      236.89     33.33 o 
   0  16  11       71.09       79.98      8.31 o 
   1  16  11      109.02      112.57      9.03 o 
   2  16  11      208.06      229.01     16.30 o 
   3  16  11      106.14      103.21      9.85 o 
   4  16  11       91.78       90.37      8.09 o 
   5  16  11        1.73        3.51      4.88 o 
  -5  17  11       40.90       35.79      4.17 o 
  -4  17  11        2.50        7.08      2.76 o 
  -3  17  11        2.31        4.22      2.80 o 
  -2  17  11       56.76       63.11      7.37 o 
  -1  17  11       14.06       12.24      6.62 o 
   0  17  11        1.02        1.71      4.70 o 
   1  17  11       19.87       18.41      6.56 o 
   2  17  11        5.38        4.30      5.44 o 
   3  17  11       48.82       57.76     10.74 o 
   4  17  11       74.39      101.19      8.40 o 
  -5  18  11        7.31        7.24      2.87 o 
  -4  18  11       88.70       80.51      6.08 o 
  -3  18  11       29.76       28.56      5.34 o 
  -2  18  11       32.25       26.19      7.86 o 
  -1  18  11      123.84      136.82     14.91 o 
   0  18  11       35.39       43.79      9.06 o 
   1  18  11      140.64      128.48     14.56 o 
   2  18  11      331.92      337.49     20.73 o 
   3  18  11       82.93       79.29     12.85 o 
   4  18  11        0.42       -1.37      3.51 o 
  -4  19  11        1.94        3.99      3.03 o 
  -3  19  11        7.15       10.00      6.40 o 
  -2  19  11       56.72       57.44     10.69 o 
  -1  19  11        2.69       10.46      5.75 o 
   0  19  11      109.70      109.98     13.36 o 
   1  19  11        4.02        9.02      5.64 o 
   2  19  11       87.88      117.02     14.58 o 
   3  19  11        0.50        6.01      5.73 o 
  -4  20  11       86.09       86.31     11.67 o 
  -3  20  11       54.17       53.43     10.50 o 
  -2  20  11      119.53      177.58     17.73 o 
  -1  20  11        9.25        4.47      5.76 o 
   0  20  11      251.93      274.82     18.81 o 
   1  20  11      279.90      273.05     19.10 o 
   2  20  11      160.61      171.49     15.89 o 
   3  20  11      163.38      172.50     18.91 o 
  -3  21  11       75.18       78.45     12.20 o 
  -2  21  11       18.17       32.89      8.93 o 
  -1  21  11        0.37        2.20      5.00 o 
   0  21  11       53.03       52.80      9.92 o 
   1  21  11       23.48       24.34      8.56 o 
   2  21  11       41.11       34.18      9.38 o 
  -2  22  11        4.96        8.81      6.41 o 
  -1  22  11        2.25       -0.19      5.05 o 
   0  22  11       23.38       27.39      8.07 o 
   1  22  11       88.93      117.02     15.51 o 
  -7   0  12      372.91      443.13     20.54 o 
  -6   0  12        8.97       12.89      4.30 o 
  -5   0  12      135.15      150.26      7.65 o 
  -4   0  12      154.11      117.22      6.56 o 
  -3   0  12     2195.73     2189.23     27.15 o 
  -2   0  12       52.08       66.78      3.17 o 
  -1   0  12      868.91      821.44     11.49 o 
   0   0  12       97.67       97.85      3.87 o 
   1   0  12       12.18        9.49      1.61 o 
   2   0  12     1168.74     1072.24     15.02 o 
   3   0  12      843.97      810.16     18.69 o 
   4   0  12      470.05      454.30     11.78 o 
   5   0  12      351.96      311.21     10.35 o 
   6   0  12        0.32       -0.18      5.50 o 
   7   0  12      159.74      156.76     16.87 o 
  -8   1  12        8.19        6.25      4.18 o 
  -7   1  12       15.55       18.39      6.01 o 
  -6   1  12        3.28        1.79      2.35 o 
  -5   1  12      363.01      340.26      8.25 o 
  -4   1  12      565.27      554.24     10.29 o 
  -3   1  12     1715.55     1565.66     16.62 o 
  -2   1  12      325.03      280.56      4.58 o 
  -1   1  12       19.95       18.44      1.22 o 
   0   1  12      471.72      469.19      4.95 o 
   1   1  12       30.54       47.49      2.00 o 
   2   1  12       84.01       90.89      3.01 o 
   3   1  12      132.07      131.40      4.10 o 
   4   1  12      247.95      235.21      5.90 o 
   5   1  12        2.69        5.85      2.71 o 
   6   1  12       74.58       65.11      8.18 o 
   7   1  12       32.81       28.85      6.13 o 
  -8   2  12       10.02       12.18      5.15 o 
  -7   2  12       82.71       89.42     11.82 o 
  -6   2  12       38.64       34.53      4.75 o 
  -5   2  12       31.37       29.04      2.92 o 
  -4   2  12      495.65      466.86      9.28 o 
  -3   2  12     2158.90     2159.20     19.13 o 
  -2   2  12      318.74      310.56      4.92 o 
  -1   2  12      264.60      233.65      4.22 o 
   0   2  12        0.44        0.41      0.80 o 
   1   2  12      331.73      316.54      4.63 o 
   2   2  12     1021.19     1020.89     10.97 o 
   3   2  12      383.76      386.39      7.01 o 
   4   2  12      127.27      140.13      6.87 o 
   5   2  12      215.23      221.43      7.50 o 
   6   2  12       27.39       25.36      5.65 o 
   7   2  12        0.11        3.93      4.43 o 
  -8   3  12      160.28      167.11     14.49 o 
  -7   3  12      190.29      205.44     14.98 o 
  -6   3  12        0.08        0.81      1.76 o 
  -5   3  12       43.13       47.55      3.50 o 
  -4   3  12       85.11       84.72      4.27 o 
  -3   3  12        0.18        1.11      0.97 o 
  -2   3  12     1420.00     1339.24     11.92 o 
  -1   3  12       24.03       23.05      1.51 o 
   0   3  12        7.85        7.90      1.06 o 
   1   3  12      548.03      540.60      6.03 o 
   2   3  12        9.77        2.84      1.23 o 
   3   3  12       46.65       49.73      2.57 o 
   4   3  12      196.60      179.66      5.21 o 
   5   3  12      114.33      123.87      7.65 o 
   6   3  12      105.19      111.43     10.30 o 
   7   3  12       57.22       66.57      9.64 o 
  -8   4  12      114.23      129.32     15.37 o 
  -7   4  12       10.42       14.31      5.87 o 
  -6   4  12       33.34       35.17      4.72 o 
  -5   4  12       15.36       13.73      2.55 o 
  -4   4  12       65.01       75.14      3.92 o 
  -3   4  12      250.81      207.92      3.55 o 
  -2   4  12      956.87      951.86      9.37 o 
  -1   4  12       15.45       18.73      1.43 o 
   0   4  12      251.12      231.46      3.83 o 
   1   4  12        9.54       17.80      1.38 o 
   2   4  12      349.75      351.21      5.67 o 
   3   4  12      237.96      242.47      5.00 o 
   4   4  12       78.57       99.75      4.36 o 
   5   4  12       63.26       63.76      4.39 o 
   6   4  12       47.58       58.91      7.77 o 
   7   4  12       15.82       23.65      4.35 o 
  -8   5  12        3.34        7.93      5.68 o 
  -7   5  12      478.56      491.25     24.20 o 
  -6   5  12      179.97      188.76      9.32 o 
  -5   5  12        8.27        8.92      1.82 o 
  -4   5  12       13.78        8.52      1.88 o 
  -3   5  12      278.64      286.91      4.34 o 
  -2   5  12      620.08      601.50      6.68 o 
  -1   5  12      531.33      496.41      7.30 o 
   0   5  12      630.92      577.82      6.26 o 
   1   5  12      152.35      140.63      3.36 o 
   2   5  12     1001.02      967.96     10.61 o 
   3   5  12        3.18        4.67      1.54 o 
   4   5  12       85.23       79.52      4.01 o 
   5   5  12      123.55      127.33      5.65 o 
   6   5  12        6.82        5.52      3.09 o 
   7   5  12       45.80       48.08      5.63 o 
  -8   6  12       13.18       14.23      6.55 o 
  -7   6  12       25.00       33.15      8.58 o 
  -6   6  12       51.32       44.88      8.52 o 
  -5   6  12       20.75       19.55      3.57 o 
  -4   6  12       26.36       25.55      2.48 o 
  -3   6  12      178.14      158.64      3.51 o 
  -2   6  12      240.32      210.93      3.90 o 
  -1   6  12        7.50        7.26      1.07 o 
   0   6  12      630.73      611.23      7.54 o 
   1   6  12        2.22        3.73      1.00 o 
   2   6  12      287.62      274.62      4.55 o 
   3   6  12       30.74       29.76      2.30 o 
   4   6  12        0.07        2.20      1.25 o 
   5   6  12       35.94       30.03      3.57 o 
   6   6  12       52.09       51.82      5.64 o 
   7   6  12        1.69       11.87      3.33 o 
  -8   7  12      171.12      172.86     15.57 o 
  -7   7  12       50.78       51.05      9.45 o 
  -6   7  12      644.57      638.45     26.62 o 
  -5   7  12      403.68      411.72     10.59 o 
  -4   7  12      249.06      240.63      4.97 o 
  -3   7  12       24.53       34.16      2.20 o 
  -2   7  12      439.02      398.26      5.81 o 
  -1   7  12        0.11       -0.72      1.26 o 
   0   7  12      354.00      342.19      7.02 o 
   1   7  12     1972.71     1947.19     17.38 o 
   2   7  12      203.65      215.17      4.16 o 
   3   7  12       42.40       46.89      2.64 o 
   4   7  12       39.41       34.72      3.65 o 
   5   7  12        8.64       10.02      2.29 o 
   6   7  12      225.87      220.64     13.07 o 
   7   7  12        0.32        4.06      3.06 o 
  -8   8  12        5.92       13.30      5.89 o 
  -7   8  12        7.27       13.27      6.20 o 
  -6   8  12      130.76      135.17     11.98 o 
  -5   8  12       26.05       26.37      5.93 o 
  -4   8  12        0.13        0.54      1.12 o 
  -3   8  12      413.74      391.32     10.35 o 
  -2   8  12       52.34       70.50      2.62 o 
  -1   8  12      309.56      273.80      4.83 o 
   0   8  12       81.91       85.91      3.00 o 
   1   8  12      467.71      470.96      7.16 o 
   2   8  12       42.41       41.94      2.50 o 
   3   8  12      277.03      270.67      5.44 o 
   4   8  12      328.89      317.86      6.43 o 
   5   8  12        5.44        7.04      2.33 o 
   6   8  12       16.93       21.68      4.04 o 
   7   8  12        4.76       12.63      3.40 o 
  -8   9  12        8.97        4.95      5.43 o 
  -7   9  12       36.19       37.30      8.35 o 
  -6   9  12      125.18      145.22      8.40 o 
  -5   9  12       33.65       35.34      3.06 o 
  -4   9  12       37.95       40.68      2.75 o 
  -3   9  12      135.75      111.62      3.56 o 
  -2   9  12       68.77       62.08      2.79 o 
  -1   9  12       15.81       17.07      2.21 o 
   0   9  12        9.75        5.80      1.49 o 
   1   9  12      125.90      123.51      4.77 o 
   2   9  12      555.44      524.87      8.34 o 
   3   9  12      128.14      130.90      4.00 o 
   4   9  12        0.07        2.87      1.79 o 
   5   9  12      460.40      492.77     17.79 o 
   6   9  12       33.10       26.55      4.35 o 
  -7  10  12       17.20       14.40      5.25 o 
  -6  10  12      169.04      163.93      9.33 o 
  -5  10  12       11.69       11.21      4.41 o 
  -4  10  12      580.45      583.78      8.85 o 
  -3  10  12      415.98      401.03      6.91 o 
  -2  10  12       46.28       56.05      2.90 o 
  -1  10  12       15.70       14.39      2.17 o 
   0  10  12      192.15      187.53      8.62 o 
   1  10  12      813.78      802.80     13.05 o 
   2  10  12      446.43      443.46      7.93 o 
   3  10  12      169.86      179.52      5.23 o 
   4  10  12       54.11       67.18      4.08 o 
   5  10  12        0.37        3.55      2.78 o 
   6  10  12        0.34        2.23      2.69 o 
  -7  11  12        1.62       -2.15      2.99 o 
  -6  11  12        0.20        1.91      2.33 o 
  -5  11  12       84.59       84.67      4.66 o 
  -4  11  12      443.65      432.40      9.06 o 
  -3  11  12      111.01       96.31      3.64 o 
  -2  11  12       12.75       11.77      2.26 o 
  -1  11  12       41.12       41.21      3.28 o 
   0  11  12     1487.31     1508.13     23.36 o 
   1  11  12       23.54       32.78      3.25 o 
   2  11  12       12.35        7.99      2.97 o 
   3  11  12       35.29       41.07      8.01 o 
   4  11  12      402.38      428.38     12.85 o 
   5  11  12       29.66       36.04      4.76 o 
   6  11  12        0.06        8.00      3.28 o 
  -7  12  12        2.81        3.81      3.67 o 
  -6  12  12      113.93      113.54      6.81 o 
  -5  12  12      109.38      118.56      5.56 o 
  -4  12  12      283.32      291.10      7.60 o 
  -3  12  12      445.40      425.29      8.12 o 
  -2  12  12      218.95      212.28      6.45 o 
  -1  12  12        4.04       -0.22      2.10 o 
   0  12  12       21.54       22.03      3.32 o 
   1  12  12        1.87        2.41      2.91 o 
   2  12  12       42.19       41.18      4.43 o 
   3  12  12      408.06      394.77     10.99 o 
   4  12  12      124.35      130.03      5.43 o 
   5  12  12      199.42      216.17      9.02 o 
   6  12  12       16.81       26.16      6.45 o 
  -7  13  12        0.15        2.01      3.16 o 
  -6  13  12        0.26        0.24      2.28 o 
  -5  13  12       49.88       48.78      4.67 o 
  -4  13  12        0.68       -1.12      1.78 o 
  -3  13  12        3.13        5.85      1.74 o 
  -2  13  12      152.95      148.75      6.68 o 
  -1  13  12        2.34       -0.03      2.92 o 
   0  13  12        2.30        6.07      2.53 o 
   1  13  12       46.59       44.87      5.29 o 
   2  13  12       12.42       16.02      3.98 o 
   3  13  12       79.31       67.36      8.46 o 
   4  13  12        4.26        4.42      5.09 o 
   5  13  12        0.31        2.15      3.03 o 
   6  13  12        0.04        4.13      3.19 o 
  -6  14  12        0.67        0.45      2.32 o 
  -5  14  12      667.14      651.07     14.34 o 
  -4  14  12       75.34       72.17      4.67 o 
  -3  14  12      250.75      266.57      6.72 o 
  -2  14  12      378.30      403.22     11.06 o 
  -1  14  12        9.63        6.23      2.59 o 
   0  14  12      201.04      178.39      7.41 o 
   1  14  12      168.19      173.57      9.55 o 
   2  14  12       11.99       13.78      3.11 o 
   3  14  12      148.76      145.41     13.43 o 
   4  14  12      136.77      137.08     15.57 o 
   5  14  12       10.84       15.00      6.60 o 
  -6  15  12       55.17       63.57      5.57 o 
  -5  15  12       22.88       23.94      3.82 o 
  -4  15  12      211.50      214.37      9.74 o 
  -3  15  12      126.02      128.83      7.04 o 
  -2  15  12      275.30      286.68     15.13 o 
  -1  15  12      301.49      305.38     13.36 o 
   0  15  12        2.63        0.86      2.77 o 
   1  15  12      611.96      611.78     18.35 o 
   2  15  12       96.60      103.85     12.89 o 
   3  15  12       26.78       34.83      5.33 o 
   4  15  12        4.27       10.52      6.00 o 
   5  15  12      119.12      108.61     15.13 o 
  -6  16  12        5.48       11.30      3.38 o 
  -5  16  12       72.36       71.59      5.76 o 
  -4  16  12       22.85       27.86      3.86 o 
  -3  16  12      194.26      200.81      7.55 o 
  -2  16  12        0.98        2.18      2.59 o 
  -1  16  12       28.49       26.82      4.03 o 
   0  16  12       53.64       71.69     10.82 o 
   1  16  12       23.64       26.72      8.01 o 
   2  16  12      232.33      217.63     16.06 o 
   3  16  12       11.49       11.49      4.46 o 
   4  16  12        0.06        2.89      4.00 o 
   5  16  12      211.88      211.87     18.40 o 
  -5  17  12      119.18      118.00      6.55 o 
  -4  17  12       73.86       73.87      8.54 o 
  -3  17  12        0.02       -0.07      5.52 o 
  -2  17  12       17.36       17.01      4.50 o 
  -1  17  12      240.92      232.81     16.04 o 
   0  17  12      415.55      415.18     22.02 o 
   1  17  12      109.90      124.12     14.58 o 
   2  17  12      290.33      317.60     19.47 o 
   3  17  12      171.05      143.83     16.39 o 
   4  17  12      242.76      234.74     11.27 o 
  -5  18  12       16.25       10.16      4.37 o 
  -4  18  12       40.54       46.02      4.99 o 
  -3  18  12        2.05       -2.32      3.15 o 
  -2  18  12        1.18        0.11      5.95 o 
  -1  18  12      114.01      111.97     13.48 o 
   0  18  12       23.01       24.08      8.22 o 
   1  18  12        0.83        3.37      5.46 o 
   2  18  12      376.06      366.98     21.81 o 
   3  18  12        4.27        9.33      5.61 o 
   4  18  12        1.49        2.61      5.71 o 
  -4  19  12        1.47        5.07      2.99 o 
  -3  19  12       32.95       33.72      9.64 o 
  -2  19  12        9.56        5.79      6.49 o 
  -1  19  12       52.74       45.66      9.84 o 
   0  19  12      203.27      202.38     15.87 o 
   1  19  12      126.47      147.78     15.87 o 
   2  19  12        5.27        7.95      5.47 o 
   3  19  12       87.17       92.21     13.88 o 
  -3  20  12       28.73       27.32      8.27 o 
  -2  20  12        0.02       -4.48      5.46 o 
  -1  20  12       76.13       81.45     12.53 o 
   0  20  12       63.46       91.84     13.41 o 
   1  20  12        1.77        6.60      5.34 o 
   2  20  12       27.79       34.31      8.85 o 
  -2  21  12        4.82       -1.20      5.98 o 
  -1  21  12        2.13        2.44      4.89 o 
   0  21  12        0.22        8.52      4.59 o 
   1  21  12      113.58      139.62     16.55 o 
  -8   1  13       83.90       87.58     11.64 o 
  -7   1  13        7.01       12.44      4.73 o 
  -6   1  13      325.32      340.22     12.08 o 
  -5   1  13      237.84      236.95      6.89 o 
  -4   1  13      475.61      441.33      9.14 o 
  -3   1  13      375.28      369.72      6.27 o 
  -2   1  13     1722.63     1664.75     16.59 o 
  -1   1  13      561.19      553.78      6.39 o 
   0   1  13      547.80      570.20      6.25 o 
   1   1  13      293.68      286.84      4.32 o 
   2   1  13      586.92      583.50      9.13 o 
   3   1  13      427.29      408.28      7.41 o 
   4   1  13        9.63        6.19      3.42 o 
   5   1  13       14.76       23.01      2.53 o 
   6   1  13        6.47        7.55      4.75 o 
   7   1  13       95.16       88.73     13.15 o 
  -8   2  13      100.09      112.91     13.20 o 
  -7   2  13      137.41      135.05     14.09 o 
  -6   2  13       92.70       90.68     13.48 o 
  -5   2  13       41.84       45.57      3.61 o 
  -4   2  13       22.66       20.12      2.32 o 
  -3   2  13      135.33      140.09      4.51 o 
  -2   2  13     2049.86     1977.54     21.78 o 
  -1   2  13        0.07        0.79      0.65 o 
   0   2  13       47.16       45.33      2.00 o 
   1   2  13       19.18       13.72      1.42 o 
   2   2  13      161.58      160.65      4.30 o 
   3   2  13      248.96      243.36      5.67 o 
   4   2  13      257.64      256.14      6.30 o 
   5   2  13      159.57      168.31      5.65 o 
   6   2  13       18.65       12.42      6.03 o 
   7   2  13      109.00      106.56     10.31 o 
  -8   3  13       47.77       66.22     10.98 o 
  -7   3  13      270.95      270.05     17.25 o 
  -6   3  13        1.21        7.93      4.70 o 
  -5   3  13      140.91      121.21      4.93 o 
  -4   3  13      147.70      161.44      5.33 o 
  -3   3  13       25.44       46.24      2.49 o 
  -2   3  13       23.62       28.25      2.24 o 
  -1   3  13     1058.89      991.84      9.69 o 
   0   3  13      518.68      522.10      5.97 o 
   1   3  13      709.77      662.22      8.08 o 
   2   3  13      879.96      803.20      9.53 o 
   3   3  13      136.85      122.46      4.09 o 
   4   3  13       18.84       20.61      2.39 o 
   5   3  13       75.98       78.40      4.89 o 
   6   3  13       57.87       70.99      8.40 o 
   7   3  13      241.40      235.67     12.97 o 
  -8   4  13      198.18      201.59     16.07 o 
  -7   4  13       38.47       36.88      8.70 o 
  -6   4  13      222.73      215.08     14.69 o 
  -5   4  13        5.85        4.25      1.55 o 
  -4   4  13      711.55      685.66     16.68 o 
  -3   4  13      957.60      867.82     10.11 o 
  -2   4  13       62.30       51.21      2.55 o 
  -1   4  13      744.48      703.54      7.75 o 
   0   4  13       23.71       25.15      2.11 o 
   1   4  13      157.61      145.82      4.28 o 
   2   4  13       51.36       49.07      2.55 o 
   3   4  13       43.97       33.59      2.65 o 
   4   4  13      278.16      267.28      6.47 o 
   5   4  13      113.23      128.00      6.49 o 
   6   4  13      102.87       99.64     14.88 o 
   7   4  13        4.82       10.93      3.51 o 
  -8   5  13        4.46        8.48      6.01 o 
  -7   5  13        0.00       -2.69      4.76 o 
  -6   5  13        0.75        0.34      4.07 o 
  -5   5  13       58.20       59.54      8.12 o 
  -4   5  13        0.81        1.03      1.23 o 
  -3   5  13      279.96      283.90      4.70 o 
  -2   5  13      203.04      183.42      4.14 o 
  -1   5  13      260.16      266.04      5.04 o 
   0   5  13      173.11      150.97      3.61 o 
   1   5  13      194.61      208.17      4.19 o 
   2   5  13      656.74      621.91      8.13 o 
   3   5  13      170.42      170.00      4.82 o 
   4   5  13       87.90       84.96      4.34 o 
   5   5  13        1.37       -0.19      2.60 o 
   6   5  13        0.02        2.16      2.64 o 
   7   5  13       66.09       83.94      7.41 o 
  -8   6  13       33.48       20.45      7.69 o 
  -7   6  13       16.35       18.21      6.98 o 
  -6   6  13        2.11       -1.33      3.41 o 
  -5   6  13        4.11        5.06      5.15 o 
  -4   6  13       16.93       12.39      1.71 o 
  -3   6  13       46.62       70.48      2.82 o 
  -2   6  13     1988.15     1805.88     17.80 o 
  -1   6  13       15.63       14.18      1.89 o 
   0   6  13      152.92      158.32      3.96 o 
   1   6  13      537.22      501.96      6.85 o 
   2   6  13       11.61       10.96      1.81 o 
   3   6  13      479.11      453.21      7.22 o 
   4   6  13      783.16      774.30     10.66 o 
   5   6  13      396.49      398.31      9.08 o 
   6   6  13       51.23       52.39      5.71 o 
   7   6  13        0.13        3.25      2.83 o 
  -8   7  13      119.75      144.90     16.75 o 
  -7   7  13       36.65       38.81      8.59 o 
  -6   7  13        2.20        0.88      3.91 o 
  -5   7  13       82.20       92.26      8.38 o 
  -4   7  13       12.27        9.03      1.53 o 
  -3   7  13      322.91      276.70      5.32 o 
  -2   7  13      103.15       90.19      3.61 o 
  -1   7  13       59.36       61.78      2.86 o 
   0   7  13      590.30      548.11      7.83 o 
   1   7  13      250.51      242.25      6.09 o 
   2   7  13       11.64        9.75      2.21 o 
   3   7  13       12.71        8.46      1.63 o 
   4   7  13       13.10       14.87      2.26 o 
   5   7  13       16.63       18.40      3.16 o 
   6   7  13       54.79       54.01      5.87 o 
  -8   8  13        0.61       -5.27      5.27 o 
  -7   8  13      105.24      122.57     14.66 o 
  -6   8  13        1.93        3.31      3.74 o 
  -5   8  13        0.50        1.26      2.86 o 
  -4   8  13      645.01      635.89      9.07 o 
  -3   8  13      399.95      389.30      8.95 o 
  -2   8  13       87.68       91.01      3.70 o 
  -1   8  13      426.42      384.62      6.43 o 
   0   8  13      143.87      154.31      3.97 o 
   1   8  13       49.43       40.87      3.40 o 
   2   8  13       12.27       17.26      2.25 o 
   3   8  13      364.81      378.12      6.66 o 
   4   8  13      332.46      320.79      7.05 o 
   5   8  13       32.10       31.66      3.83 o 
   6   8  13       47.96       52.02      5.91 o 
  -7   9  13       24.76       32.20      8.27 o 
  -6   9  13        8.32       11.30      4.48 o 
  -5   9  13       16.84       19.51      3.15 o 
  -4   9  13       44.26       46.22      2.80 o 
  -3   9  13      488.86      452.26      7.33 o 
  -2   9  13      274.79      245.18      5.89 o 
  -1   9  13       49.62       33.64      3.64 o 
   0   9  13       20.07       28.40      2.97 o 
   1   9  13       31.03       34.22      3.33 o 
   2   9  13       88.06       82.25      3.66 o 
   3   9  13      305.71      311.80     11.35 o 
   4   9  13        5.10        7.28      2.39 o 
   5   9  13      155.94      174.77      8.13 o 
   6   9  13       47.00       50.36      5.54 o 
  -7  10  13       63.59       65.53     10.78 o 
  -6  10  13      228.90      216.13     15.46 o 
  -5  10  13       16.55       19.41      2.66 o 
  -4  10  13        1.15        3.17      1.51 o 
  -3  10  13       21.94       19.45      2.50 o 
  -2  10  13       74.80       76.69      3.98 o 
  -1  10  13      340.18      328.53      7.62 o 
   0  10  13        3.33        6.47      2.51 o 
   1  10  13      864.25      836.81     13.68 o 
   2  10  13       92.39       98.45      5.25 o 
   3  10  13      106.27      108.96      5.37 o 
   4  10  13      380.60      429.02      9.18 o 
   5  10  13       38.05       43.87      6.36 o 
   6  10  13       19.86       16.79      3.71 o 
  -7  11  13      206.39      222.39     16.60 o 
  -6  11  13       83.45       90.16      5.50 o 
  -5  11  13        1.66        4.42      1.77 o 
  -4  11  13      282.14      264.61      7.09 o 
  -3  11  13      368.57      388.50      7.05 o 
  -2  11  13        1.35        1.65      1.56 o 
  -1  11  13       16.40       20.92      5.51 o 
   0  11  13      453.04      455.23     11.13 o 
   1  11  13        2.51       -1.16      1.81 o 
   2  11  13      168.34      180.77      7.49 o 
   3  11  13      231.21      238.30      6.69 o 
   4  11  13       25.62       27.52      3.95 o 
   5  11  13       56.18       52.03      5.47 o 
   6  11  13       17.94       12.00      3.41 o 
  -7  12  13       32.81       37.66      8.68 o 
  -6  12  13       65.03       77.88      6.36 o 
  -5  12  13      125.10      119.89      5.69 o 
  -4  12  13       27.37       24.13      3.02 o 
  -3  12  13      271.24      272.66      9.90 o 
  -2  12  13       22.82       24.29      2.84 o 
  -1  12  13       29.66       20.38      3.30 o 
   0  12  13      380.86      338.96      9.76 o 
   1  12  13       23.38       18.59      3.48 o 
   2  12  13        5.32        0.53      1.71 o 
   3  12  13       25.45       29.75      5.53 o 
   4  12  13       28.45       33.65      5.76 o 
   5  12  13       85.84       95.73      7.21 o 
   6  12  13        0.82        7.07      3.26 o 
  -6  13  13       61.22       57.52      5.12 o 
  -5  13  13      594.10      615.42     13.69 o 
  -4  13  13        0.05        0.12      1.92 o 
  -3  13  13        2.13        2.18      1.60 o 
  -2  13  13       30.14       31.44      3.98 o 
  -1  13  13      427.97      415.34     10.94 o 
   0  13  13      390.88      403.08     10.92 o 
   1  13  13      820.78      815.15     16.61 o 
   2  13  13       67.33       79.03      5.62 o 
   3  13  13        4.12       11.09      6.01 o 
   4  13  13      109.39      124.23     14.97 o 
   5  13  13        0.82       14.24      6.09 o 
  -6  14  13       28.72       30.37      4.04 o 
  -5  14  13       12.98        8.70      3.09 o 
  -4  14  13      340.19      323.48      9.65 o 
  -3  14  13        2.91        3.57      2.16 o 
  -2  14  13      168.29      159.35      7.16 o 
  -1  14  13      263.69      256.73     12.87 o 
   0  14  13        1.17        0.35      2.49 o 
   1  14  13      156.29      140.22     18.25 o 
   2  14  13      160.82      170.88     19.39 o 
   3  14  13       57.29       48.44     10.39 o 
   4  14  13       71.10       47.63      9.70 o 
   5  14  13        3.03       12.69      5.55 o 
  -6  15  13       47.80       45.31      7.70 o 
  -5  15  13       15.13       11.16      4.78 o 
  -4  15  13      170.74      171.70      7.07 o 
  -3  15  13       55.89       69.30      7.07 o 
  -2  15  13       72.69       74.23      6.04 o 
  -1  15  13       26.07       27.28      4.13 o 
   0  15  13      186.74      180.59      7.70 o 
   1  15  13       22.01       13.33      6.23 o 
   2  15  13      368.30      416.30     22.24 o 
   3  15  13      143.83      130.63     16.06 o 
   4  15  13        2.18        4.39      4.90 o 
   5  15  13       78.91       82.65     12.82 o 
  -5  16  13       31.17       42.60      5.35 o 
  -4  16  13      507.47      532.88     13.07 o 
  -3  16  13      184.62      169.74      9.58 o 
  -2  16  13      248.46      260.87     11.49 o 
  -1  16  13      116.24      112.92      8.81 o 
   0  16  13      126.46      150.58     13.79 o 
   1  16  13       82.75       92.06     12.65 o 
   2  16  13       92.07       63.06     11.34 o 
   3  16  13       75.32       89.76     12.94 o 
   4  16  13      161.85      166.20     10.22 o 
  -5  17  13        7.77        2.34      2.52 o 
  -4  17  13        0.23        0.93      2.04 o 
  -3  17  13       35.06       33.30      5.58 o 
  -2  17  13       24.65       27.92      6.77 o 
  -1  17  13       68.91       63.90     10.73 o 
   0  17  13       72.05       65.72     11.25 o 
   1  17  13      113.72      128.22     14.97 o 
   2  17  13       71.62       61.02     10.82 o 
   3  17  13      231.78      243.88     17.73 o 
   4  17  13        3.17        5.80      4.61 o 
  -4  18  13       25.38       27.38      4.61 o 
  -3  18  13      287.32      291.42     12.95 o 
  -2  18  13      251.18      274.93     18.64 o 
  -1  18  13      275.69      263.97     18.29 o 
   0  18  13       85.76       96.63     13.21 o 
   1  18  13       10.69        9.09      7.45 o 
   2  18  13        3.46        2.54      5.25 o 
   3  18  13      105.51      104.28     14.11 o 
  -4  19  13        1.77        0.80      3.83 o 
  -3  19  13       59.41       53.32     10.86 o 
  -2  19  13        3.31       -4.08      6.79 o 
  -1  19  13       35.22       35.59      9.36 o 
   0  19  13        9.83       -0.35      6.08 o 
   1  19  13        7.65       22.78      7.61 o 
   2  19  13       20.59       16.47      6.09 o 
   3  19  13       49.23       56.42     10.50 o 
  -3  20  13        2.23       -2.18      6.40 o 
  -2  20  13       53.51       64.82     11.51 o 
  -1  20  13        1.65        1.41      6.00 o 
   0  20  13       89.10      109.85     14.42 o 
   1  20  13       19.35       15.78      7.12 o 
   2  20  13        4.83       10.39      5.94 o 
  -2  21  13       18.02       22.76      8.98 o 
  -1  21  13       72.43       62.19     11.13 o 
   0  21  13       85.94       75.28     12.52 o 
   1  21  13       53.54       66.75     11.76 o 
  -7   0  14      336.95      361.33     19.08 o 
  -6   0  14       17.21       17.68      5.40 o 
  -5   0  14      376.54      408.60     13.34 o 
  -4   0  14       10.41        7.17      2.24 o 
  -3   0  14      152.30      148.34     11.72 o 
  -2   0  14      360.68      281.09     47.82 o 
  -1   0  14     3456.66     3236.44     40.01 o 
   0   0  14     2440.88     2510.30     32.84 o 
   1   0  14     1028.59      917.39     13.37 o 
   2   0  14       55.38       34.32      3.59 o 
   3   0  14       18.24        7.32      4.48 o 
   4   0  14      560.25      562.23     13.75 o 
   5   0  14      453.54      484.43     13.58 o 
   6   0  14      211.44      204.23     16.72 o 
   7   0  14       13.59       18.35      8.30 o 
  -7   1  14        9.10        7.92      4.72 o 
  -6   1  14        0.17       -2.30      2.30 o 
  -5   1  14       45.99       54.99      4.01 o 
  -4   1  14        0.03        2.06      2.19 o 
  -3   1  14      100.54       86.74      3.84 o 
  -2   1  14      508.64      454.42      8.84 o 
  -1   1  14     1410.23     1269.25     14.89 o 
   0   1  14       14.02       17.79      1.85 o 
   1   1  14       41.29       50.73      2.53 o 
   2   1  14      247.06      206.17      4.90 o 
   3   1  14       51.98       44.34      3.07 o 
   4   1  14       20.12       22.40      2.75 o 
   5   1  14      208.55      215.18      6.32 o 
   6   1  14       63.06       74.07      8.63 o 
   7   1  14        5.04       -0.33      4.78 o 
  -8   2  14       43.02       71.69     10.77 o 
  -7   2  14      197.73      217.65     15.55 o 
  -6   2  14      107.97      130.81     11.72 o 
  -5   2  14        0.47        2.43      2.42 o 
  -4   2  14       13.43       15.74      2.21 o 
  -3   2  14       88.22       93.69      3.95 o 
  -2   2  14       54.94       46.78      4.24 o 
  -1   2  14       99.79      100.75      3.54 o 
   0   2  14     1846.64     1768.12     16.01 o 
   1   2  14       21.63       32.33      2.32 o 
   2   2  14       70.00       67.43      3.34 o 
   3   2  14       12.97        9.41      2.07 o 
   4   2  14       36.13       44.07      4.46 o 
   5   2  14      116.21      121.41      8.04 o 
   6   2  14      156.08      173.60     11.77 o 
   7   2  14       10.14        7.64      7.83 o 
  -8   3  14       27.51       29.98      8.28 o 
  -7   3  14        7.10        2.28      5.21 o 
  -6   3  14      105.97      109.34     12.40 o 
  -5   3  14      134.91      120.07      5.66 o 
  -4   3  14       79.09       89.67      4.43 o 
  -3   3  14     1020.23      987.32     12.40 o 
  -2   3  14      380.35      346.10      6.54 o 
  -1   3  14       93.11       76.24      3.44 o 
   0   3  14        6.23        8.02      1.39 o 
   1   3  14       65.11       70.77      3.76 o 
   2   3  14      403.39      387.92      6.82 o 
   3   3  14      147.65      142.59      4.77 o 
   4   3  14      548.67      553.97      9.64 o 
   5   3  14       68.43       63.52      5.28 o 
   6   3  14       41.56       36.78      6.78 o 
   7   3  14        8.25       13.94      5.26 o 
  -8   4  14        0.09        1.91      5.62 o 
  -7   4  14      183.54      175.27     14.55 o 
  -6   4  14       26.32       33.95      7.98 o 
  -5   4  14       40.02       33.39      4.53 o 
  -4   4  14        2.35        0.63      1.20 o 
  -3   4  14      142.35      126.56      3.82 o 
  -2   4  14       87.37       80.49      3.36 o 
  -1   4  14       99.08       98.90      3.17 o 
   0   4  14       68.21       52.45      3.05 o 
   1   4  14       43.30       44.87      2.64 o 
   2   4  14        0.41        1.63      1.35 o 
   3   4  14      227.66      232.63      5.84 o 
   4   4  14       49.40       59.51      3.73 o 
   5   4  14      169.95      154.35      8.52 o 
   6   4  14       11.82       11.06      5.34 o 
  -8   5  14       35.24       36.43      9.28 o 
  -7   5  14       20.68       18.87      6.86 o 
  -6   5  14      189.91      204.24     15.39 o 
  -5   5  14      132.85      122.04      7.64 o 
  -4   5  14      125.83      136.56      4.57 o 
  -3   5  14      868.85      839.00     12.70 o 
  -2   5  14       20.59       15.88      1.72 o 
  -1   5  14       14.95       13.99      1.68 o 
   0   5  14      617.14      609.33      9.19 o 
   1   5  14     1097.79     1030.67     11.15 o 
   2   5  14       22.00       21.62      2.40 o 
   3   5  14      537.01      530.22      8.85 o 
   4   5  14      108.95      114.23      4.74 o 
   5   5  14      269.57      265.98     10.07 o 
   6   5  14       61.51       56.24      6.09 o 
  -8   6  14       95.55      118.93     15.40 o 
  -7   6  14       44.04       63.30     11.11 o 
  -6   6  14       39.80       53.41      9.34 o 
  -5   6  14      150.41      150.05     15.44 o 
  -4   6  14       14.44        9.98      1.79 o 
  -3   6  14      695.98      632.78      9.58 o 
  -2   6  14      253.62      261.63      5.17 o 
  -1   6  14       11.59        9.17      1.53 o 
   0   6  14      270.28      265.65      8.36 o 
   1   6  14        2.30        3.96      1.16 o 
   2   6  14       10.40       12.19      1.99 o 
   3   6  14      124.41      125.17      3.97 o 
   4   6  14        1.81        2.25      1.44 o 
   5   6  14        4.81        6.62      2.61 o 
   6   6  14       59.75       57.90      6.12 o 
  -8   7  14       34.51       32.61      9.33 o 
  -7   7  14       26.37       32.79      8.32 o 
  -6   7  14        5.63        5.84      4.69 o 
  -5   7  14      143.50      163.25      8.52 o 
  -4   7  14      140.31      135.47      4.73 o 
  -3   7  14       40.83       33.61      2.45 o 
  -2   7  14      238.41      245.91      6.43 o 
  -1   7  14       13.36       10.09      1.59 o 
   0   7  14      393.23      366.81      7.00 o 
   1   7  14       22.26       25.44      2.36 o 
   2   7  14       25.08       25.35      2.64 o 
   3   7  14       56.11       59.21      3.92 o 
   4   7  14      416.38      408.66      9.88 o 
   5   7  14       15.48        9.88      2.73 o 
   6   7  14       25.08       29.89      4.77 o 
  -7   8  14       44.95       38.00      8.69 o 
  -6   8  14        3.15        4.59      3.76 o 
  -5   8  14        0.03        0.72      1.60 o 
  -4   8  14      261.85      264.52      6.18 o 
  -3   8  14       19.86       19.35      2.78 o 
  -2   8  14      205.11      216.77      6.12 o 
  -1   8  14      211.79      213.05      4.84 o 
   0   8  14      395.83      387.64      7.30 o 
   1   8  14        7.25        4.58      2.12 o 
   2   8  14       16.66       20.28      2.97 o 
   3   8  14       59.57       65.33      4.20 o 
   4   8  14      305.87      306.98      7.53 o 
   5   8  14      137.37      147.80      6.79 o 
   6   8  14      229.93      239.94      9.89 o 
  -7   9  14        7.91        4.50      4.99 o 
  -6   9  14       23.87       12.35      4.74 o 
  -5   9  14      102.85      113.87     21.82 o 
  -4   9  14      212.53      201.11      5.34 o 
  -3   9  14      841.98      857.36     13.57 o 
  -2   9  14      315.77      306.18      6.77 o 
  -1   9  14        1.05        0.09      1.46 o 
   0   9  14       20.40       25.25      2.78 o 
   1   9  14      646.39      637.54     11.63 o 
   2   9  14        6.08        5.60      2.28 o 
   3   9  14      546.21      557.68     10.70 o 
   4   9  14       28.47       33.69      5.54 o 
   5   9  14      101.46      105.95      7.39 o 
   6   9  14       70.13       64.85      6.68 o 
  -7  10  14       91.01       92.24     12.85 o 
  -6  10  14       53.85       64.84     10.21 o 
  -5  10  14       85.59       94.99      7.38 o 
  -4  10  14       97.94       87.96      4.03 o 
  -3  10  14      311.09      301.67      6.10 o 
  -2  10  14      237.29      214.41      5.78 o 
  -1  10  14      263.76      281.83      7.21 o 
   0  10  14      708.26      680.48     14.08 o 
   1  10  14      842.89      858.97     14.21 o 
   2  10  14      189.28      212.62      6.99 o 
   3  10  14        3.86        3.96      2.92 o 
   4  10  14       30.91       33.55      4.21 o 
   5  10  14      798.40      818.71     19.45 o 
   6  10  14      182.87      207.92     15.29 o 
  -7  11  14        2.68       11.35      5.08 o 
  -6  11  14        0.03        7.35      4.67 o 
  -5  11  14        5.75        2.77      1.88 o 
  -4  11  14      133.02      132.16      5.23 o 
  -3  11  14        2.08        1.35      1.22 o 
  -2  11  14       12.97       10.90      2.21 o 
  -1  11  14        0.73        2.45      2.27 o 
   0  11  14        1.68        1.95      2.26 o 
   1  11  14       53.39       59.55      4.38 o 
   2  11  14       28.92       35.36      5.42 o 
   3  11  14       53.96       51.62     10.79 o 
   4  11  14       38.53       50.91     10.59 o 
   5  11  14      122.74      138.99     16.90 o 
  -7  12  14      202.05      241.38     17.86 o 
  -6  12  14      166.14      154.61     15.09 o 
  -5  12  14        6.96        8.29      2.76 o 
  -4  12  14       61.27       69.10      4.47 o 
  -3  12  14       29.81       20.89      2.38 o 
  -2  12  14      257.25      242.50      8.37 o 
  -1  12  14      290.72      285.13      8.93 o 
   0  12  14      409.63      398.44     10.79 o 
   1  12  14        0.06        3.14      2.53 o 
   2  12  14      308.22      312.86     11.22 o 
   3  12  14       31.94       33.76      8.76 o 
   4  12  14       52.66       52.72     10.46 o 
   5  12  14       51.23       54.88     11.68 o 
  -6  13  14      150.26      140.79     11.38 o 
  -5  13  14        2.88        4.18      3.29 o 
  -4  13  14      798.76      823.59     14.30 o 
  -3  13  14      277.22      266.75      9.31 o 
  -2  13  14        2.20        3.04      2.51 o 
  -1  13  14       47.24       40.61      4.47 o 
   0  13  14        0.00        4.17      2.74 o 
   1  13  14      517.71      507.92     12.98 o 
   2  13  14        2.07        0.29      2.35 o 
   3  13  14        8.35        8.66      6.13 o 
   4  13  14       75.53       90.85     13.50 o 
   5  13  14       73.29       70.96     12.11 o 
  -6  14  14       92.50       90.20      5.90 o 
  -5  14  14       15.66        9.78      2.98 o 
  -4  14  14        0.31        2.41      2.43 o 
  -3  14  14       92.40       91.17      6.58 o 
  -2  14  14       28.69       18.87      3.69 o 
  -1  14  14       24.03       27.99      4.01 o 
   0  14  14       61.80       56.33      6.36 o 
   1  14  14       68.18       86.99      8.37 o 
   2  14  14       10.68        4.74      6.16 o 
   3  14  14        0.02       -1.57      4.92 o 
   4  14  14        7.02        5.14      6.30 o 
   5  14  14       22.32       19.88      7.36 o 
  -6  15  14      103.75       96.37      6.69 o 
  -5  15  14       72.01       70.78      7.12 o 
  -4  15  14       48.31       43.11      5.32 o 
  -3  15  14      150.52      151.05      9.08 o 
  -2  15  14      345.91      344.33     17.93 o 
  -1  15  14       26.35       20.85      3.87 o 
   0  15  14       52.11       57.37      5.38 o 
   1  15  14       28.58       28.55      8.51 o 
   2  15  14       70.71       65.30     11.17 o 
   3  15  14      210.73      225.84     17.37 o 
   4  15  14       89.74       89.68     13.51 o 
  -5  16  14        4.18        2.80      2.56 o 
  -4  16  14      277.35      268.22     11.49 o 
  -3  16  14        5.04        6.67      3.86 o 
  -2  16  14       98.82      105.85      8.61 o 
  -1  16  14       57.15       65.14      7.23 o 
   0  16  14       59.88       74.14     12.16 o 
   1  16  14        3.30        1.15      5.96 o 
   2  16  14      136.74      150.95     16.40 o 
   3  16  14       46.36       44.98     10.26 o 
   4  16  14      120.42      135.15      9.55 o 
  -5  17  14       41.14       39.75      4.40 o 
  -4  17  14       52.39       33.14      5.88 o 
  -3  17  14      198.27      202.09     10.76 o 
  -2  17  14      117.66      114.05      9.24 o 
  -1  17  14       70.53       66.95     11.18 o 
   0  17  14       45.85       61.85     11.10 o 
   1  17  14       51.77       48.01     10.65 o 
   2  17  14       52.83       56.70     11.18 o 
   3  17  14        3.18        2.04      3.99 o 
  -4  18  14       11.52       18.21      8.74 o 
  -3  18  14       16.99       18.02      4.79 o 
  -2  18  14        0.61       -2.09      6.31 o 
  -1  18  14       21.78       26.18      8.91 o 
   0  18  14       31.90       25.87      8.51 o 
   1  18  14       13.07       17.59      7.59 o 
   2  18  14        8.10        4.01      5.76 o 
   3  18  14       14.92       17.97      6.97 o 
  -3  19  14       71.86       89.41     12.94 o 
  -2  19  14       42.44       50.64     10.78 o 
  -1  19  14        8.94       11.33      8.17 o 
   0  19  14        3.63       -4.54      4.54 o 
   1  19  14      127.99      147.44     17.02 o 
   2  19  14      129.87      113.77     14.72 o 
  -2  20  14        2.81        4.43      7.04 o 
  -1  20  14      287.72      330.78     21.39 o 
   0  20  14       32.72       35.38      9.94 o 
   1  20  14       44.94       65.43     12.12 o 
  -7   1  15      103.96      108.54     12.24 o 
  -6   1  15        3.10        1.56      2.86 o 
  -5   1  15        5.10        6.16      5.91 o 
  -4   1  15      119.58      122.41      4.94 o 
  -3   1  15       38.24       42.72      3.31 o 
  -2   1  15       83.02       77.06      4.87 o 
  -1   1  15       56.13       51.00      3.49 o 
   0   1  15      208.84      214.19      4.69 o 
   1   1  15        4.22        1.34      1.34 o 
   2   1  15      154.12      162.29      4.72 o 
   3   1  15      450.83      468.66      8.34 o 
   4   1  15      229.55      225.00     10.87 o 
   5   1  15      129.13      124.91      7.19 o 
   6   1  15       10.34        5.35      4.84 o 
  -8   2  15        1.62        3.10      4.84 o 
  -7   2  15       19.91       21.37      6.76 o 
  -6   2  15      280.83      283.13     16.85 o 
  -5   2  15        2.42        6.08      3.96 o 
  -4   2  15      128.37      117.69      4.74 o 
  -3   2  15       13.30       12.55      2.74 o 
  -2   2  15       19.26       17.08      2.29 o 
  -1   2  15     2042.41     2003.51     21.66 o 
   0   2  15       27.33       23.74      2.29 o 
   1   2  15       99.22       94.61      3.43 o 
   2   2  15       42.12       39.16      2.66 o 
   3   2  15        2.55        7.54      1.85 o 
   4   2  15       32.46       36.55      3.44 o 
   5   2  15        1.08       -0.06      1.77 o 
   6   2  15       32.16       29.36      6.22 o 
  -8   3  15       22.10       29.05      8.28 o 
  -7   3  15       79.53       99.44     13.16 o 
  -6   3  15      169.68      137.96     12.09 o 
  -5   3  15      290.66      282.92     15.94 o 
  -4   3  15      819.05      765.66     10.83 o 
  -3   3  15      301.54      289.63      9.23 o 
  -2   3  15      283.26      266.22      6.77 o 
  -1   3  15     1301.12     1259.38     16.89 o 
   0   3  15      110.97      112.89      3.59 o 
   1   3  15       16.08       11.57      1.94 o 
   2   3  15      124.54      127.27      4.56 o 
   3   3  15      118.17      132.91      4.45 o 
   4   3  15      653.39      640.74     10.67 o 
   5   3  15      110.09      113.59      6.87 o 
   6   3  15       41.39       38.83      7.05 o 
  -8   4  15        9.57       -2.25      5.50 o 
  -7   4  15       64.34       54.35     10.61 o 
  -6   4  15      103.84      124.59     13.91 o 
  -5   4  15       42.93       36.00      7.57 o 
  -4   4  15       97.28       76.09      3.57 o 
  -3   4  15       23.49       18.50      2.37 o 
  -2   4  15      187.47      183.63      4.80 o 
  -1   4  15        4.31        5.96      1.61 o 
   0   4  15       81.88       67.70      3.50 o 
   1   4  15      337.69      329.15      6.08 o 
   2   4  15       65.36       81.19      4.07 o 
   3   4  15      116.17      113.01      4.48 o 
   4   4  15        2.59        7.16      2.33 o 
   5   4  15      179.59      193.07     14.74 o 
   6   4  15       97.32      121.69     10.91 o 
  -8   5  15       13.60       26.35      9.04 o 
  -7   5  15       66.24       85.22     12.29 o 
  -6   5  15       24.32       27.47      7.56 o 
  -5   5  15        0.10       -1.70      2.99 o 
  -4   5  15       40.17       37.49      2.97 o 
  -3   5  15       29.64       28.70      2.82 o 
  -2   5  15       28.91       25.08      2.29 o 
  -1   5  15       36.38       31.37      2.41 o 
   0   5  15      540.87      525.91      9.40 o 
   1   5  15      214.36      231.68      5.77 o 
   2   5  15      135.15      140.35      4.94 o 
   3   5  15        0.01        0.91      2.01 o 
   4   5  15        0.44        0.15      1.90 o 
   5   5  15      111.36      118.97      8.04 o 
   6   5  15       93.40      103.92      6.80 o 
  -7   6  15       52.61       54.84     10.79 o 
  -6   6  15      654.65      677.12     28.47 o 
  -5   6  15      613.74      649.59     26.24 o 
  -4   6  15       28.40       30.10      3.12 o 
  -3   6  15       51.56       51.77      5.61 o 
  -2   6  15      102.07       90.02      3.57 o 
  -1   6  15      888.38      847.38     13.46 o 
   0   6  15      647.11      664.77     10.05 o 
   1   6  15      261.92      288.52      7.43 o 
   2   6  15        1.94        4.28      1.68 o 
   3   6  15       23.36       22.70      2.69 o 
   4   6  15       57.36       64.52      4.57 o 
   5   6  15       42.53       38.96      4.13 o 
   6   6  15        1.59        3.30      3.89 o 
  -7   7  15        0.53       -1.44      4.85 o 
  -6   7  15       93.45      105.87     13.19 o 
  -5   7  15        5.51        8.51      2.35 o 
  -4   7  15        0.63        5.20      1.85 o 
  -3   7  15       39.51       34.50      3.20 o 
  -2   7  15       16.44       12.82      2.17 o 
  -1   7  15      289.53      297.52      5.85 o 
   0   7  15     1275.43     1191.70     14.95 o 
   1   7  15       39.06       39.42      3.57 o 
   2   7  15       91.21       86.07      5.95 o 
   3   7  15       25.04       26.38      3.69 o 
   4   7  15       29.91       40.72      4.08 o 
   5   7  15      222.24      225.74      7.98 o 
   6   7  15       69.03       79.25      5.82 o 
  -7   8  15      223.21      243.22     18.11 o 
  -6   8  15        7.22        9.10      5.55 o 
  -5   8  15       20.37       21.94      3.61 o 
  -4   8  15      213.85      239.17      7.35 o 
  -3   8  15        7.55        4.93      1.97 o 
  -2   8  15       11.70        6.07      1.74 o 
  -1   8  15       73.51       75.16      3.98 o 
   0   8  15     1862.90     1838.81     23.14 o 
   1   8  15     1398.18     1333.93     18.87 o 
   2   8  15      242.91      245.51      7.47 o 
   3   8  15      218.27      206.98      6.53 o 
   4   8  15        2.20        6.28      4.09 o 
   5   8  15        0.50        1.97      2.50 o 
   6   8  15      166.29      203.36      9.34 o 
  -7   9  15       94.66       82.58     12.71 o 
  -6   9  15        6.37        4.38      4.03 o 
  -5   9  15       48.91       43.67      8.65 o 
  -4   9  15      108.09      123.21      5.64 o 
  -3   9  15       16.26       16.32      2.20 o 
  -2   9  15      783.59      766.23     11.77 o 
  -1   9  15      102.28      105.22      4.80 o 
   0   9  15        4.96        3.14      1.99 o 
   1   9  15      100.38      103.42      5.31 o 
   2   9  15       21.54       18.06      3.01 o 
   3   9  15      342.20      354.36      9.57 o 
   4   9  15       13.11       18.82      6.23 o 
   5   9  15       65.55       89.39     13.72 o 
   6   9  15       12.28       10.54      6.48 o 
  -7  10  15        5.45       12.79      6.21 o 
  -6  10  15       14.01       16.53      3.90 o 
  -5  10  15       14.47       13.04      5.02 o 
  -4  10  15        1.83        2.28      1.92 o 
  -3  10  15       87.58       91.57      4.50 o 
  -2  10  15        0.14       -0.20      1.49 o 
  -1  10  15      128.42      108.96      6.12 o 
   0  10  15       14.28       10.72      2.85 o 
   1  10  15       18.91       22.36      3.08 o 
   2  10  15       96.70       99.25      5.74 o 
   3  10  15      140.91      161.83      7.88 o 
   4  10  15        0.24        0.77      4.83 o 
   5  10  15       36.20       34.77      9.63 o 
  -7  11  15       76.31       80.63     12.56 o 
  -6  11  15       14.65       11.42      3.39 o 
  -5  11  15      250.61      242.80     38.56 o 
  -4  11  15      168.57      159.30      5.70 o 
  -3  11  15      190.74      192.74      6.51 o 
  -2  11  15      166.08      174.15      6.05 o 
  -1  11  15      274.63      270.67      8.70 o 
   0  11  15        7.14        6.43      3.15 o 
   1  11  15        9.98       13.91      3.55 o 
   2  11  15      253.26      268.03      8.12 o 
   3  11  15      202.25      215.84     13.96 o 
   4  11  15      363.64      378.94     22.70 o 
   5  11  15       56.76       64.46     12.08 o 
  -6  12  15        2.23        0.43      2.68 o 
  -5  12  15        4.22        7.08      3.05 o 
  -4  12  15       37.27       37.83      3.60 o 
  -3  12  15       22.35       24.81      3.69 o 
  -2  12  15       86.60       97.05      6.38 o 
  -1  12  15       12.23       12.03      3.10 o 
   0  12  15        9.03        7.50      2.88 o 
   1  12  15        6.00        3.92      4.96 o 
   2  12  15      269.00      266.87     12.36 o 
   3  12  15        0.66        2.62      6.66 o 
   4  12  15       14.49       16.73      7.81 o 
   5  12  15        1.71       16.03      6.95 o 
  -6  13  15        0.00        2.25      3.54 o 
  -5  13  15       25.23       22.31      3.64 o 
  -4  13  15      363.44      341.22      9.96 o 
  -3  13  15       66.95       69.91      5.79 o 
  -2  13  15       46.89       53.26      5.10 o 
  -1  13  15       79.41       79.00      7.00 o 
   0  13  15       47.93       45.61      7.56 o 
   1  13  15       35.97       41.32      5.43 o 
   2  13  15      403.26      414.11     22.36 o 
   3  13  15       32.85       51.39     10.15 o 
   4  13  15      149.59      177.38     18.43 o 
   5  13  15      240.20      274.07     20.71 o 
  -6  14  15       54.17       61.03     10.25 o 
  -5  14  15      148.22      146.51     12.57 o 
  -4  14  15       66.75       73.63      5.53 o 
  -3  14  15       29.58       34.64      5.72 o 
  -2  14  15       94.38       91.10      6.52 o 
  -1  14  15       14.25        9.28      6.34 o 
   0  14  15      117.69      118.43      7.08 o 
   1  14  15       28.97       22.80      5.18 o 
   2  14  15       42.08       42.73     10.24 o 
   3  14  15       14.84        1.48      6.00 o 
   4  14  15       20.76       27.03      8.16 o 
  -5  15  15       19.78       25.73      3.90 o 
  -4  15  15      230.69      244.13      9.84 o 
  -3  15  15       68.91       63.62      7.11 o 
  -2  15  15        2.42       -0.46      2.94 o 
  -1  15  15        7.24       10.16      3.89 o 
   0  15  15        2.14        2.91      4.79 o 
   1  15  15      117.58      103.37     13.50 o 
   2  15  15      250.37      265.91     18.77 o 
   3  15  15        0.03        0.14      4.89 o 
   4  15  15       25.43       23.26      8.66 o 
  -5  16  15      255.49      281.43     11.14 o 
  -4  16  15       10.68       11.22      7.41 o 
  -3  16  15        3.81        1.45      3.50 o 
  -2  16  15      144.30      158.45      9.97 o 
  -1  16  15       10.99       13.80      4.56 o 
   0  16  15      217.21      238.06     17.33 o 
   1  16  15      264.06      271.83     18.88 o 
   2  16  15      179.80      220.74     17.55 o 
   3  16  15        7.42        7.22      5.60 o 
  -4  17  15        3.09        5.29      3.76 o 
  -3  17  15       79.10       79.07      8.21 o 
  -2  17  15       22.31       15.95      4.77 o 
  -1  17  15        0.56       -4.63      5.31 o 
   0  17  15        7.09        1.67      6.24 o 
   1  17  15       69.41       83.25     12.86 o 
   2  17  15       82.22       70.16     12.21 o 
   3  17  15        5.17       10.30      7.27 o 
  -4  18  15        0.73        2.79      3.98 o 
  -3  18  15      155.92      163.62     11.86 o 
  -2  18  15       61.21       66.38     11.41 o 
  -1  18  15      245.64      254.87     18.15 o 
   0  18  15       91.80       98.28     13.97 o 
   1  18  15      155.04      187.28     16.90 o 
   2  18  15      171.17      198.23     17.07 o 
  -3  19  15       20.89       20.12      5.22 o 
  -2  19  15       50.40       36.00      9.57 o 
  -1  19  15       93.00      103.87     14.40 o 
   0  19  15       16.68       29.94      9.88 o 
   1  19  15        6.54        1.71      5.24 o 
   2  19  15       26.23       22.59      8.36 o 
  -2  20  15       19.72       21.25      7.99 o 
  -1  20  15       28.39       35.37      9.99 o 
   0  20  15       98.09      114.36     15.03 o 
  -7   0  16        2.37        4.01      4.82 o 
  -6   0  16       33.54       37.96      7.35 o 
  -5   0  16      283.95      300.22     15.68 o 
  -4   0  16       96.60      112.62      6.69 o 
  -3   0  16      332.30      310.21     18.32 o 
  -2   0  16      173.38      160.31      7.78 o 
  -1   0  16      112.37      106.75      6.29 o 
   0   0  16     1002.48      997.82     21.67 o 
   1   0  16        0.09        2.87      2.51 o 
   2   0  16      608.38      577.82     12.64 o 
   3   0  16      419.09      399.09     11.02 o 
   4   0  16      575.15      550.41     17.21 o 
   5   0  16        1.97        4.03      3.88 o 
   6   0  16       49.07       49.84     11.06 o 
  -7   1  16       19.24       30.76      7.06 o 
  -6   1  16        0.61        4.55      4.04 o 
  -5   1  16      233.87      227.58     11.36 o 
  -4   1  16       77.91       89.65      4.49 o 
  -3   1  16       70.55       67.23      4.74 o 
  -2   1  16      194.23      186.49      7.41 o 
  -1   1  16        5.45        2.22      1.58 o 
   0   1  16      240.12      237.87      6.40 o 
   1   1  16       54.08       54.36      3.38 o 
   2   1  16      409.77      358.16     13.78 o 
   3   1  16       53.68       51.88      4.46 o 
   4   1  16       35.12       38.06      3.21 o 
   5   1  16       51.32       46.01      4.82 o 
   6   1  16       69.47       59.77      8.26 o 
  -8   2  16        0.07        4.70      3.85 o 
  -7   2  16        0.55        2.35      4.79 o 
  -6   2  16        9.62        5.76      5.47 o 
  -5   2  16       52.02       58.65      6.02 o 
  -4   2  16      676.05      656.13     10.02 o 
  -3   2  16      493.12      480.06     10.83 o 
  -2   2  16       43.83       43.94      3.43 o 
  -1   2  16        4.73        7.00      2.08 o 
   0   2  16       17.89       16.42      2.23 o 
   1   2  16     1769.67     1687.03     19.56 o 
   2   2  16      279.31      286.03      7.52 o 
   3   2  16       43.16       56.11      3.50 o 
   4   2  16       59.65       61.32      3.93 o 
   5   2  16        1.37        1.00      2.54 o 
   6   2  16       50.26       66.42      8.50 o 
  -8   3  16       94.93      119.34     14.08 o 
  -7   3  16        0.40        2.94      5.31 o 
  -6   3  16       86.19       87.95     11.42 o 
  -5   3  16        0.19        6.02      4.55 o 
  -4   3  16      450.48      450.59      8.64 o 
  -3   3  16       25.80       26.35      2.82 o 
  -2   3  16       53.33       53.48      3.66 o 
  -1   3  16       21.87       17.14      2.40 o 
   0   3  16       18.30       25.22      2.51 o 
   1   3  16       27.83       26.23      2.90 o 
   2   3  16       22.93       21.43      2.57 o 
   3   3  16      153.65      142.02      7.17 o 
   4   3  16       48.82       49.95      3.56 o 
   5   3  16       43.66       40.38      5.86 o 
   6   3  16        0.23        3.97      4.38 o 
  -7   4  16       32.99       56.92     10.34 o 
  -6   4  16        0.28       -1.04      4.47 o 
  -5   4  16      184.52      180.41     13.57 o 
  -4   4  16      144.73      144.79      4.78 o 
  -3   4  16       92.76       91.13      4.39 o 
  -2   4  16       34.58       33.98      3.04 o 
  -1   4  16       39.40       43.83      3.03 o 
   0   4  16       63.27       58.00      3.51 o 
   1   4  16       64.90       64.39      3.76 o 
   2   4  16       18.81       20.07      2.48 o 
   3   4  16      216.70      225.72      6.69 o 
   4   4  16       19.90       19.10      3.30 o 
   5   4  16      110.80      112.21      8.55 o 
   6   4  16        3.28        7.39      3.50 o 
  -7   5  16      302.67      323.38     20.11 o 
  -6   5  16        7.81        6.35      5.39 o 
  -5   5  16       12.60        9.88      4.99 o 
  -4   5  16      121.06      118.71      9.10 o 
  -3   5  16      407.53      392.83      8.84 o 
  -2   5  16      793.39      737.09     12.68 o 
  -1   5  16      152.80      139.39      4.46 o 
   0   5  16     1062.92     1044.38     13.70 o 
   1   5  16      457.02      432.80      9.33 o 
   2   5  16        4.82        4.41      2.27 o 
   3   5  16       78.09       97.16      7.28 o 
   4   5  16      338.39      338.29      9.59 o 
   5   5  16        5.20        6.02      2.47 o 
   6   5  16      205.49      205.39      8.11 o 
  -7   6  16        2.18        8.31      5.61 o 
  -6   6  16       25.82       29.74      7.34 o 
  -5   6  16       52.26       61.43      7.07 o 
  -4   6  16       36.39       56.36      5.40 o 
  -3   6  16        1.04        3.38      1.84 o 
  -2   6  16       32.10       34.74      2.78 o 
  -1   6  16       46.04       49.73      3.59 o 
   0   6  16       26.19       30.88      2.68 o 
   1   6  16       96.08       96.62      5.42 o 
   2   6  16       73.68       77.98      4.99 o 
   3   6  16       85.89       94.03      4.82 o 
   4   6  16       24.12       30.34      9.38 o 
   5   6  16        2.21        4.34      2.62 o 
   6   6  16      154.92      163.34      7.82 o 
  -7   7  16       37.38       37.39      9.44 o 
  -6   7  16      190.71      182.54     14.95 o 
  -5   7  16        4.04        0.28      3.42 o 
  -4   7  16        6.44        1.36      4.93 o 
  -3   7  16      461.35      447.25     11.71 o 
  -2   7  16        0.69        1.69      1.86 o 
  -1   7  16       62.04       61.66      3.29 o 
   0   7  16     1160.21     1162.77     14.98 o 
   1   7  16      192.22      196.06      6.43 o 
   2   7  16       76.35       69.73      4.88 o 
   3   7  16      275.38      276.59      9.88 o 
   4   7  16        6.87       12.27      3.87 o 
   5   7  16      177.04      182.14     13.96 o 
   6   7  16        8.42       10.56      3.09 o 
  -7   8  16       34.31       56.53     10.23 o 
  -6   8  16        4.48        4.51      4.94 o 
  -5   8  16       18.94       14.22      5.90 o 
  -4   8  16      115.15      135.76      6.77 o 
  -3   8  16       87.19       80.94      5.29 o 
  -2   8  16       24.89       28.47      2.99 o 
  -1   8  16       25.51       22.66      2.73 o 
   0   8  16       32.32       31.47      3.25 o 
   1   8  16        6.38        4.56      2.23 o 
   2   8  16      233.10      235.23      7.53 o 
   3   8  16      332.00      342.30      9.55 o 
   4   8  16       93.72       84.10      8.46 o 
   5   8  16       31.92       30.62      6.18 o 
  -7   9  16       70.55       65.68     11.44 o 
  -6   9  16       92.65      103.48      8.25 o 
  -5   9  16       22.35       15.71      6.78 o 
  -4   9  16        3.14        4.37      2.72 o 
  -3   9  16       40.99       36.04      4.86 o 
  -2   9  16       20.25       18.86      2.37 o 
  -1   9  16        1.12       -1.00      3.22 o 
   0   9  16       48.89       50.42      3.98 o 
   1   9  16       28.66       28.51      3.31 o 
   2   9  16        0.03       -0.48      2.00 o 
   3   9  16        4.42        0.66      2.87 o 
   4   9  16      185.94      193.20     11.30 o 
   5   9  16       39.91       23.79      9.60 o 
  -7  10  16       68.62       86.64     12.15 o 
  -6  10  16       33.27       35.10     11.59 o 
  -5  10  16      214.50      217.62      9.26 o 
  -3  10  16      107.67      111.18      7.86 o 
  -2  10  16       24.95       28.20      3.03 o 
  -1  10  16      235.47      240.97      8.22 o 
   0  10  16       16.23       17.74      3.47 o 
   1  10  16      726.84      710.06     18.36 o 
   2  10  16      443.15      450.30     10.69 o 
   3  10  16       74.21       66.78      7.22 o 
   4  10  16       32.11       35.79     10.40 o 
   5  10  16       88.80       82.05     14.47 o 
  -6  11  16        0.00        2.65      2.65 o 
  -5  11  16       18.85       15.66      3.64 o 
  -4  11  16        6.34        7.90      3.52 o 
  -3  11  16       10.34        7.12      5.36 o 
  -2  11  16       15.23       13.68      3.10 o 
  -1  11  16      219.53      215.93      8.01 o 
   0  11  16      405.43      392.99     11.01 o 
   1  11  16       39.70       42.11      4.78 o 
   2  11  16       29.90       26.10      3.61 o 
   3  11  16      582.93      604.97     41.87 o 
   4  11  16       20.85       31.62     10.02 o 
   5  11  16       34.42       49.23     11.32 o 
  -6  12  16        8.95        4.97      3.27 o 
  -5  12  16      107.01      112.19      7.40 o 
  -4  12  16      410.97      418.75     20.90 o 
  -3  12  16       32.61       25.31      3.90 o 
  -2  12  16       22.94       24.38      3.86 o 
  -1  12  16      148.96      148.14      7.06 o 
   0  12  16        6.93        5.57      2.87 o 
   1  12  16       60.48       60.68      5.57 o 
   2  12  16       40.43       34.68      5.66 o 
   3  12  16      203.24      193.89     16.48 o 
   4  12  16        7.77        7.35      8.30 o 
   5  12  16        0.17       -4.94      4.96 o 
  -6  13  16       34.97       45.69      6.91 o 
  -5  13  16       75.45       65.99      6.46 o 
  -4  13  16      170.80      154.21      9.16 o 
  -3  13  16      168.31      188.31      8.10 o 
  -2  13  16       17.63       21.86      3.79 o 
  -1  13  16        0.01       -0.99      2.50 o 
   0  13  16      108.36      120.22      7.20 o 
   1  13  16       12.99       10.48      4.21 o 
   2  13  16        4.49        6.31      6.56 o 
   3  13  16        2.36        4.12      6.20 o 
   4  13  16       18.31        8.16      7.09 o 
  -5  14  16       85.13       82.02      7.11 o 
  -4  14  16       22.04       19.59      4.57 o 
  -3  14  16      670.10      710.90     19.66 o 
  -2  14  16      175.29      171.73      9.45 o 
  -1  14  16       64.20       60.43      7.52 o 
   0  14  16       90.55       94.46      8.53 o 
   1  14  16       94.60       97.50      8.62 o 
   2  14  16      295.73      330.49     20.67 o 
   3  14  16       21.73       21.34      9.32 o 
   4  14  16       36.80       33.18      9.83 o 
  -5  15  16       10.29       10.70      4.92 o 
  -4  15  16       29.94       22.49      5.21 o 
  -3  15  16      268.17      276.44     12.26 o 
  -2  15  16       36.47       33.49      5.74 o 
  -1  15  16      153.79      165.59     16.12 o 
   0  15  16       58.38       66.00      7.68 o 
   1  15  16      211.22      215.68     17.01 o 
   2  15  16       47.26       59.20     11.49 o 
   3  15  16        3.74        1.39      5.55 o 
   4  15  16       57.89       49.03     10.32 o 
  -5  16  16       69.91       77.84      6.86 o 
  -4  16  16       30.01       26.61      5.40 o 
  -3  16  16        9.81        7.69      4.20 o 
  -2  16  16        0.22       -1.15      3.58 o 
  -1  16  16       53.83       60.48      7.06 o 
   0  16  16       52.35       60.46     11.10 o 
   1  16  16      109.73      129.48     15.70 o 
   2  16  16       15.41       16.88      8.33 o 
   3  16  16        5.77        5.28      6.80 o 
  -4  17  16        0.02       -1.72      3.12 o 
  -3  17  16      152.62      151.53      9.78 o 
  -2  17  16       70.36       65.54      7.75 o 
  -1  17  16      104.84      124.19     14.72 o 
   0  17  16       40.52       34.69      9.20 o 
   1  17  16        8.82       14.27      7.94 o 
   2  17  16       16.98        9.49      7.89 o 
  -3  18  16       17.13       19.84      5.30 o 
  -2  18  16        7.12       15.44      5.13 o 
  -1  18  16        0.76       -5.52      5.54 o 
   0  18  16       34.71       42.10     10.38 o 
   1  18  16      244.20      257.12     19.22 o 
   2  18  16      165.93      139.15     17.31 o 
  -2  19  16        6.98        1.92      6.50 o 
  -1  19  16      210.23      247.67     18.88 o 
   0  19  16      159.67      184.00     17.04 o 
   1  19  16       92.57       96.78     15.54 o 
  -7   1  17       86.47       86.62     11.85 o 
  -6   1  17      345.66      398.77     13.81 o 
  -5   1  17       24.52       35.17      4.84 o 
  -4   1  17      448.99      464.20     13.79 o 
  -3   1  17       67.99       72.41      5.12 o 
  -2   1  17       95.98       97.57      4.68 o 
  -1   1  17     1320.05     1317.00     18.87 o 
   0   1  17       48.36       49.35      3.83 o 
   1   1  17     1196.92     1210.44     20.48 o 
   2   1  17      138.37      147.20      5.71 o 
   3   1  17        4.01        3.77      3.18 o 
   4   1  17       47.96       52.62      3.75 o 
   5   1  17       17.20       27.26      8.60 o 
   6   1  17      141.21      154.45     12.27 o 
  -7   2  17       34.00       32.40      8.04 o 
  -6   2  17       13.30       25.00      7.18 o 
  -5   2  17        0.02       -0.73      2.62 o 
  -4   2  17      173.45      164.56      7.99 o 
  -3   2  17      414.51      398.03      9.18 o 
  -2   2  17      150.10      141.39      5.33 o 
  -1   2  17       14.22       11.64      2.22 o 
   0   2  17      225.82      213.01      5.75 o 
   1   2  17       87.67       77.01      4.71 o 
   2   2  17        2.76        6.50      1.89 o 
   3   2  17      370.03      355.51      8.26 o 
   4   2  17      100.68      131.30      7.13 o 
   5   2  17      101.29      111.91      6.94 o 
   6   2  17       61.86       87.42     21.68 o 
  -7   3  17        5.66        2.12      5.16 o 
  -6   3  17      183.60      191.54     14.42 o 
  -5   3  17       13.09       12.55      5.49 o 
  -4   3  17       14.82       12.26      3.17 o 
  -3   3  17        1.76        3.44      1.54 o 
  -2   3  17        0.13       -0.48      1.28 o 
  -1   3  17      151.32      149.93      5.43 o 
   0   3  17      178.24      168.53      5.17 o 
   1   3  17       52.32       46.53      6.48 o 
   2   3  17      360.84      349.28      8.83 o 
   3   3  17       13.57       20.16      4.44 o 
   4   3  17        0.23        5.66      3.45 o 
   5   3  17       68.22       67.70      5.55 o 
   6   3  17       38.00       39.27      6.84 o 
  -7   4  17       41.42       57.18     10.59 o 
  -6   4  17        1.50        8.66      5.41 o 
  -5   4  17      504.29      508.07     23.09 o 
  -4   4  17      496.35      467.28     20.69 o 
  -3   4  17      402.25      415.06     10.52 o 
  -2   4  17       20.22       24.84      2.75 o 
  -1   4  17       80.79       76.72      4.55 o 
   0   4  17      287.50      276.66      6.55 o 
   1   4  17       82.21       78.19      4.25 o 
   2   4  17      125.78      131.40      5.82 o 
   3   4  17      251.45      266.26      7.26 o 
   4   4  17       66.93       66.42      5.15 o 
   5   4  17       14.85       11.44      3.16 o 
   6   4  17        5.49        8.07      2.74 o 
  -7   5  17        0.54       -2.27      5.27 o 
  -6   5  17       80.42       88.23     12.28 o 
  -5   5  17        1.06        4.79      2.29 o 
  -4   5  17        8.51       10.15      4.53 o 
  -3   5  17       33.46       28.85      2.94 o 
  -2   5  17        6.92        5.49      1.61 o 
  -1   5  17       44.20       45.11      3.24 o 
   0   5  17      126.65      134.83      7.59 o 
   1   5  17       28.00       32.09      3.42 o 
   2   5  17      483.95      460.60     10.46 o 
   3   5  17        8.89       13.69      3.04 o 
   4   5  17       26.20       38.31      6.07 o 
   5   5  17        0.36        0.61      4.71 o 
   6   5  17       25.81       16.80      5.46 o 
  -7   6  17        7.54        2.53      6.37 o 
  -6   6  17       10.92       -3.82      4.49 o 
  -5   6  17       49.45       57.31      7.24 o 
  -4   6  17       98.67       86.66     10.24 o 
  -3   6  17       54.64       61.71      9.62 o 
  -2   6  17      132.35      123.07      4.95 o 
  -1   6  17      178.58      158.27      6.20 o 
   0   6  17       13.30       13.55      2.19 o 
   1   6  17      100.27      107.44      5.33 o 
   2   6  17      221.35      212.84      7.13 o 
   3   6  17      301.44      274.90      8.73 o 
   4   6  17      317.33      304.50     11.03 o 
   5   6  17       63.25       63.45     14.68 o 
  -7   7  17       36.34       36.57      9.36 o 
  -6   7  17       69.50       62.21     10.64 o 
  -5   7  17       35.11       40.41      4.78 o 
  -4   7  17        9.99       13.52      4.45 o 
  -3   7  17        7.30        6.31      3.89 o 
  -2   7  17       76.37       88.37      5.20 o 
  -1   7  17       81.59       79.70      4.04 o 
   0   7  17       16.12       13.75      2.56 o 
   1   7  17      189.61      177.77      6.34 o 
   2   7  17        0.06       -1.94      1.94 o 
   3   7  17        1.99        4.65      2.78 o 
   4   7  17       17.18       20.78      4.24 o 
   5   7  17       27.71       24.46      5.68 o 
  -7   8  17      226.97      292.43     20.10 o 
  -6   8  17      112.92      113.30     14.10 o 
  -5   8  17        6.90       10.58      3.60 o 
  -4   8  17      182.88      185.83     13.18 o 
  -3   8  17      227.91      230.54     14.70 o 
  -2   8  17      152.28      157.30      6.56 o 
  -1   8  17       21.12       25.72      2.98 o 
   0   8  17       43.36       42.48      4.23 o 
   1   8  17       74.32       65.18      4.67 o 
   2   8  17      297.45      315.06     11.48 o 
   3   8  17      267.10      294.64     10.44 o 
   4   8  17       34.42       29.33      5.78 o 
   5   8  17       19.91       21.80      5.62 o 
  -7   9  17        0.81        4.98      4.68 o 
  -6   9  17        0.13        0.10      2.24 o 
  -5   9  17      153.24      168.62      8.01 o 
  -4   9  17       35.80       25.64      6.71 o 
  -3   9  17        0.26        0.10      1.36 o 
  -2   9  17        6.46       10.10      2.63 o 
  -1   9  17      143.80      136.33      7.17 o 
   0   9  17       20.15       22.43      3.03 o 
   1   9  17       12.73       12.61      2.80 o 
   2   9  17       81.38       79.07      5.53 o 
   3   9  17        6.45       11.61      3.59 o 
   4   9  17      216.12      199.63     24.54 o 
   5   9  17       71.00       79.63      8.88 o 
  -6  10  17       14.03        5.60      6.05 o 
  -5  10  17       93.56       93.00      7.47 o 
  -4  10  17      221.31      190.53     14.10 o 
  -3  10  17       11.45        8.18      4.69 o 
  -2  10  17       80.36       74.69      5.55 o 
  -1  10  17      199.69      181.18      7.39 o 
   0  10  17        0.39        2.37      2.49 o 
   1  10  17       22.03       21.39      3.26 o 
   2  10  17      115.34      127.37      6.59 o 
   3  10  17       31.14       30.87      5.86 o 
   4  10  17      281.40      321.41     14.19 o 
   5  10  17        2.02        2.94      7.86 o 
  -6  11  17        0.28        2.40      2.76 o 
  -5  11  17       66.31       72.75     16.90 o 
  -4  11  17      298.87      290.94     17.73 o 
  -3  11  17       52.82       74.63     10.75 o 
  -2  11  17      284.82      297.68     10.53 o 
  -1  11  17        2.15       -0.45      2.41 o 
   0  11  17       92.90      102.60      8.37 o 
   1  11  17      114.42      117.95      7.50 o 
   2  11  17      360.36      395.60     11.79 o 
   3  11  17        0.61       -2.29      3.02 o 
   4  11  17       14.34        5.41      7.38 o 
  -6  12  17       30.54       35.79      5.30 o 
  -5  12  17       49.21       29.98     11.78 o 
  -4  12  17       43.40       24.99      6.99 o 
  -3  12  17        4.85        0.55      3.22 o 
  -2  12  17       53.97       49.87      5.04 o 
  -1  12  17       31.75       36.17      4.57 o 
   0  12  17       38.23       29.40      6.11 o 
   1  12  17       30.17       24.95      5.40 o 
   2  12  17        2.73       -2.68      3.30 o 
   3  12  17       16.53       12.11      7.26 o 
   4  12  17      147.54      139.42     17.16 o 
  -5  13  17      106.43       98.37      7.13 o 
  -4  13  17       51.54       50.62      9.42 o 
  -3  13  17        1.12        5.05      6.25 o 
  -2  13  17      127.18      129.29      7.17 o 
  -1  13  17      455.88      474.42     13.89 o 
   0  13  17      404.34      410.37     18.79 o 
   1  13  17      121.85      136.06      9.54 o 
   2  13  17       17.93       25.83      7.12 o 
   3  13  17        0.21        6.78      6.95 o 
   4  13  17       12.16        2.26      6.74 o 
  -5  14  17        0.13        3.19      4.90 o 
  -4  14  17        0.26       -0.26      4.01 o 
  -3  14  17      209.19      220.01     11.01 o 
  -2  14  17      102.72      111.99      9.00 o 
  -1  14  17       17.70       16.26      6.39 o 
   0  14  17       27.45       28.31      5.55 o 
   1  14  17       43.67       48.42      6.67 o 
   2  14  17       44.22       54.81     10.94 o 
   3  14  17       21.47       34.82     10.07 o 
  -5  15  17        1.81       -1.75      4.00 o 
  -4  15  17       31.30       44.82      9.41 o 
  -3  15  17       74.62       80.07      8.02 o 
  -2  15  17        2.55        5.22      3.70 o 
  -1  15  17      255.29      253.93     15.12 o 
   0  15  17       35.57       33.87      5.98 o 
   1  15  17       47.62       45.02     10.03 o 
   2  15  17        1.21        4.93      6.48 o 
   3  15  17       11.19       11.33      7.30 o 
  -4  16  17      203.51      214.17     11.43 o 
  -3  16  17       30.51       24.41      6.90 o 
  -2  16  17      178.13      207.73     11.10 o 
  -1  16  17       13.37       13.58      4.71 o 
   0  16  17        1.45       -0.32      5.64 o 
   1  16  17       53.11       65.01     11.90 o 
   2  16  17       67.55       78.60     13.32 o 
   3  16  17      318.13      309.70     21.99 o 
  -3  17  17       23.46       29.95      5.50 o 
  -2  17  17       13.31       10.74      4.89 o 
  -1  17  17       14.14       16.17      5.09 o 
   0  17  17        3.49        0.84      6.54 o 
   1  17  17       21.48       20.87      8.71 o 
   2  17  17       50.87       65.37     12.54 o 
  -3  18  17       67.89       63.33      7.93 o 
  -2  18  17       20.86       27.49      6.04 o 
  -1  18  17      132.09      142.53     16.66 o 
   0  18  17        2.91       -3.51      5.21 o 
   1  18  17       10.79       13.39      8.63 o 
  -1  19  17        5.60        5.07      6.48 o 
  -6   0  18        2.11       11.99      4.48 o 
  -5   0  18      252.66      266.05     15.63 o 
  -4   0  18      446.65      487.98     20.58 o 
  -3   0  18       24.34       22.92      5.84 o 
  -2   0  18      440.85      430.50     18.56 o 
  -1   0  18     1007.31      994.49     26.44 o 
   0   0  18      815.23      792.35     19.71 o 
   1   0  18        0.64       -3.32      3.90 o 
   2   0  18       76.80       75.80     12.62 o 
   3   0  18      349.89      377.77     27.64 o 
   5   0  18      308.54      347.91     14.90 o 
  -7   1  18       25.67       34.40      7.48 o 
  -6   1  18      392.88      409.17     14.13 o 
  -5   1  18       40.40       59.69      6.28 o 
  -4   1  18        4.61        4.17      2.71 o 
  -3   1  18       61.82       63.16      7.45 o 
  -2   1  18       13.55       13.40      2.41 o 
  -1   1  18       18.09       18.27      2.67 o 
   0   1  18      509.63      506.74     10.69 o 
   1   1  18      188.13      216.71      9.91 o 
   2   1  18       13.00       14.78      2.70 o 
   3   1  18       12.58       20.10      4.26 o 
   4   1  18       39.50       31.30      4.58 o 
   5   1  18       12.11        8.51      2.87 o 
  -7   2  18      212.42      248.07     16.80 o 
  -6   2  18        7.90       23.41      6.69 o 
  -5   2  18      180.72      195.00      9.12 o 
  -4   2  18       23.19       23.50      4.70 o 
  -3   2  18       34.63       36.14      4.92 o 
  -2   2  18      352.17      357.75     12.71 o 
  -1   2  18      196.20      204.84      7.04 o 
   0   2  18      192.31      191.29      6.50 o 
   1   2  18        0.09        3.23      2.34 o 
   2   2  18        4.85        7.34      2.98 o 
   3   2  18      128.17      143.56      5.62 o 
   4   2  18      153.44      159.31      8.00 o 
   5   2  18       30.64       27.75      6.41 o 
  -7   3  18       71.05       97.99     13.34 o 
  -6   3  18        0.23        6.63      4.90 o 
  -5   3  18      181.69      185.14     13.72 o 
  -4   3  18      380.75      387.25     14.93 o 
  -3   3  18      109.54      101.10      6.98 o 
  -2   3  18        6.80        4.19      2.04 o 
  -1   3  18       23.93       26.16      3.08 o 
   0   3  18      101.48       98.30      5.22 o 
   1   3  18      225.67      217.07      8.44 o 
   2   3  18        1.93        9.21      2.89 o 
   3   3  18      161.27      152.64     12.50 o 
   4   3  18      257.09      274.33     10.40 o 
   5   3  18       51.39       48.75      5.96 o 
  -7   4  18        1.70        7.42      6.14 o 
  -6   4  18        6.81        5.10      5.39 o 
  -5   4  18       73.81       93.70      8.05 o 
  -4   4  18        1.29        5.09      4.10 o 
  -3   4  18       44.50       44.35      5.10 o 
  -2   4  18       39.76       40.17      3.47 o 
  -1   4  18        2.91        3.49      2.16 o 
   0   4  18      104.41      111.98      5.09 o 
   1   4  18        0.79        2.14      2.38 o 
   2   4  18       89.05       82.10      5.29 o 
   3   4  18       81.15       78.13      5.51 o 
   4   4  18       62.02       58.80      6.00 o 
   5   4  18       11.09        8.44      4.46 o 
  -7   5  18        0.25       -2.12      4.77 o 
  -6   5  18       49.32       58.08     10.58 o 
  -5   5  18        1.40        3.86      2.21 o 
  -4   5  18      364.97      390.84     19.32 o 
  -3   5  18       21.34       19.99      3.86 o 
  -2   5  18      146.96      143.72      6.38 o 
  -1   5  18       54.38       58.51      4.24 o 
   0   5  18      191.35      189.41      7.13 o 
   1   5  18       15.83       18.36      3.50 o 
   2   5  18       18.53       18.57      3.97 o 
   3   5  18      146.58      148.12      6.78 o 
   4   5  18       50.51       61.05      6.26 o 
   5   5  18        0.41        2.33      4.58 o 
  -7   6  18       23.04       28.18      8.24 o 
  -6   6  18       11.44        1.66      5.66 o 
  -5   6  18      159.20      158.66      7.44 o 
  -4   6  18        2.88        3.21      3.51 o 
  -3   6  18      145.00      132.62     10.62 o 
  -2   6  18      181.46      179.12     12.57 o 
  -1   6  18        2.86        7.95      2.35 o 
   0   6  18        9.55        5.27      5.03 o 
   1   6  18       58.62       68.25      5.22 o 
   2   6  18       34.75       33.91      3.80 o 
   3   6  18        0.72       -2.35      2.89 o 
   4   6  18       12.61        6.53      3.50 o 
   5   6  18       21.74       26.54      6.34 o 
  -7   7  18      213.30      233.14     18.00 o 
  -6   7  18        7.16       11.28      5.92 o 
  -5   7  18      562.77      609.10     15.58 o 
  -4   7  18        5.53        4.92      3.18 o 
  -3   7  18      231.85      230.43     14.27 o 
  -2   7  18        0.89        4.05      2.58 o 
  -1   7  18      393.55      393.46     10.12 o 
   0   7  18      398.06      382.59     11.09 o 
   1   7  18        0.54        0.29      2.11 o 
   2   7  18      152.25      146.27      6.21 o 
   3   7  18      217.66      213.86      9.18 o 
   4   7  18        0.46        4.44      4.76 o 
   5   7  18        3.04        8.83      5.84 o 
  -6   8  18        5.56        7.28      2.89 o 
  -5   8  18      216.98      226.59      9.26 o 
  -4   8  18       38.40       51.61      8.43 o 
  -3   8  18      142.34      151.07     12.30 o 
  -2   8  18        9.23        7.01      4.87 o 
  -1   8  18      106.58      105.26      7.42 o 
   0   8  18      141.28      146.31      9.24 o 
   1   8  18        2.47        3.84      2.29 o 
   2   8  18        0.19       -0.57      2.25 o 
   3   8  18       36.52       38.12      5.08 o 
   4   8  18      117.50      131.30     10.91 o 
   5   8  18      154.80      167.02     11.59 o 
  -6   9  18        0.02        5.51      3.01 o 
  -5   9  18      114.24      119.04      6.97 o 
  -4   9  18      173.74      151.80     12.97 o 
  -3   9  18      125.69       30.64      6.47 o 
  -2   9  18        0.69       -2.51      4.05 o 
  -1   9  18       28.88       33.13      7.73 o 
   0   9  18      146.43      143.02      5.87 o 
   1   9  18      251.77      251.87      7.90 o 
   2   9  18       96.74      104.07      7.22 o 
   3   9  18      250.07      243.83     12.26 o 
   4   9  18       53.59       59.90      7.81 o 
   5   9  18       27.56       36.03      6.88 o 
  -6  10  18       31.11       27.83      6.81 o 
  -5  10  18      249.23      258.80     10.26 o 
  -4  10  18       43.14       51.21      9.26 o 
  -3  10  18       35.67       39.73      8.35 o 
  -2  10  18      245.24      237.44     10.63 o 
  -1  10  18      102.12      107.43      7.32 o 
   0  10  18       28.56       20.98      3.69 o 
   1  10  18       41.71       50.28      4.47 o 
   2  10  18       26.71       26.46      4.36 o 
   3  10  18        1.90        9.12      3.68 o 
   4  10  18      317.88      333.00     15.17 o 
  -6  11  18        8.63        8.87      4.24 o 
  -5  11  18        0.06       -1.17      3.88 o 
  -4  11  18        3.73        5.75      3.83 o 
  -3  11  18        1.13        0.22      4.35 o 
  -2  11  18        4.26        1.76      6.92 o 
  -1  11  18       11.61       13.34      4.06 o 
   0  11  18       30.12       19.96      3.86 o 
   1  11  18        4.77       10.38      4.07 o 
   2  11  18        8.14        9.24      3.26 o 
   3  11  18       66.24       72.85     12.02 o 
   4  11  18        0.82       -2.68      6.49 o 
  -5  12  18        6.37        0.08      2.05 o 
  -4  12  18        1.00       -2.87      3.99 o 
  -3  12  18      519.49      556.38     24.87 o 
  -2  12  18       61.76       48.99      6.37 o 
  -1  12  18      643.58      657.83     19.75 o 
   0  12  18       79.48       80.12      7.90 o 
   1  12  18       13.32       19.77      5.08 o 
   2  12  18        5.59        7.55      5.15 o 
   3  12  18      164.80      178.53     16.08 o 
   4  12  18      239.38      257.57     19.95 o 
  -5  13  18        1.05        3.78      4.62 o 
  -4  13  18        9.40        6.39      5.45 o 
  -3  13  18      188.54      177.22     14.09 o 
  -2  13  18       80.26       89.12     13.03 o 
  -1  13  18      162.63      202.77     17.34 o 
   0  13  18       21.46       29.55      5.74 o 
   1  13  18       11.50        6.91      4.40 o 
   2  13  18       45.54       50.21      6.98 o 
   3  13  18      115.59      102.71     14.67 o 
  -5  14  18       13.04       12.56      6.22 o 
  -4  14  18        0.67       -0.86      3.39 o 
  -3  14  18        0.23        1.92      5.01 o 
  -2  14  18       86.99       96.69      8.80 o 
  -1  14  18        0.18        5.84      3.54 o 
   0  14  18       58.16       66.41     21.05 o 
   1  14  18       13.85       19.01      5.60 o 
   2  14  18        1.12        3.74      6.36 o 
   3  14  18       11.99       17.25      8.08 o 
  -4  15  18       55.37       58.78     10.74 o 
  -3  15  18       74.56       99.09     12.96 o 
  -2  15  18        2.12        4.51      3.88 o 
  -1  15  18       10.23       13.81      4.61 o 
   0  15  18       51.58       50.34      7.24 o 
   1  15  18       10.67       22.61      8.46 o 
   2  15  18      151.93      144.39     16.75 o 
   3  15  18       40.55       42.87     10.65 o 
  -4  16  18       28.71       29.40      8.30 o 
  -3  16  18        6.22        3.95      4.05 o 
  -2  16  18       16.03       22.39      5.15 o 
  -1  16  18       26.26       29.31      6.37 o 
   0  16  18        0.22       -5.28      5.28 o 
   1  16  18        2.56        3.76      7.04 o 
   2  16  18        0.60        3.25      7.04 o 
  -3  17  18      258.69      256.51     12.60 o 
  -2  17  18        9.04        8.89      4.14 o 
  -1  17  18       16.33       12.52      4.94 o 
   0  17  18        5.83       -6.18      6.18 o 
   1  17  18      220.52      231.42     18.57 o 
  -1  18  18        3.79        5.54      6.89 o 
   0  18  18      132.30      133.92     16.28 o 
  -7   1  19       30.07       37.93      7.63 o 
  -6   1  19       14.06       29.81      6.73 o 
  -5   1  19       42.78       40.69      9.90 o 
  -4   1  19       30.57       29.33      4.84 o 
  -3   1  19       84.02       99.51      8.88 o 
  -2   1  19       93.58       91.52     14.46 o 
  -1   1  19       96.78      107.07      5.16 o 
   0   1  19       21.83       28.83      3.33 o 
   1   1  19       32.11       34.86      5.17 o 
   2   1  19      214.84      225.18      8.70 o 
   3   1  19      227.76      227.05      9.32 o 
   4   1  19      135.27      135.19     10.84 o 
   5   1  19       23.84       22.43      5.55 o 
  -7   2  19        1.02        5.52      4.13 o 
  -6   2  19        0.53        3.74      4.62 o 
  -5   2  19      104.80      105.95      7.62 o 
  -4   2  19       13.13       16.34      4.13 o 
  -3   2  19       96.10      109.87      7.61 o 
  -2   2  19      125.61      123.56      7.43 o 
  -1   2  19       79.97       74.17      5.64 o 
   0   2  19      128.45      112.10      6.22 o 
   1   2  19       85.22       89.46      7.83 o 
   2   2  19      447.19      452.33     12.49 o 
   3   2  19       22.39       22.74      6.74 o 
   4   2  19        0.10        1.08      3.16 o 
   5   2  19        8.76       10.23      3.63 o 
  -7   3  19        0.08       12.04      5.42 o 
  -6   3  19       75.45       79.10     11.24 o 
  -5   3  19      183.88      178.74     13.67 o 
  -4   3  19      159.81      184.08      9.02 o 
  -3   3  19       30.15       29.73      6.85 o 
  -2   3  19       84.67       86.56      7.28 o 
  -1   3  19        2.57        2.31      2.24 o 
   0   3  19      227.92      238.55      8.45 o 
   1   3  19       25.37       28.38      5.12 o 
   2   3  19      225.90      252.63     11.43 o 
   3   3  19      151.62      165.32      8.12 o 
   4   3  19      152.76      172.10     16.86 o 
   5   3  19        0.41        0.42      2.72 o 
  -7   4  19      358.28      377.76     21.91 o 
  -6   4  19      122.52      127.20     14.06 o 
  -5   4  19        0.22        1.12      4.39 o 
  -4   4  19       16.65       13.47      5.37 o 
  -3   4  19       75.30       73.96      6.82 o 
  -2   4  19       38.82       37.06      5.05 o 
  -1   4  19      267.58      265.47      8.83 o 
   0   4  19      193.44      187.83      7.62 o 
   1   4  19       50.11       52.20      6.19 o 
   2   4  19       16.58       21.48      4.07 o 
   3   4  19        4.79        2.74      3.03 o 
   4   4  19       57.74       61.72      6.16 o 
   5   4  19       24.99       20.95      4.18 o 
  -7   5  19      111.70      150.70     16.61 o 
  -6   5  19      249.90      246.45     17.11 o 
  -5   5  19       74.22       76.11     11.06 o 
  -4   5  19        4.53        5.31      4.72 o 
  -3   5  19       18.43       15.54      5.31 o 
  -2   5  19       51.48       59.08      6.34 o 
  -1   5  19        8.85        6.35      2.64 o 
   0   5  19      184.55      172.91      8.49 o 
   1   5  19       11.57       17.91      3.76 o 
   2   5  19       42.19       36.94      4.80 o 
   3   5  19        3.47        3.86      3.06 o 
   4   5  19      141.11      130.96      8.75 o 
   5   5  19       43.81       48.57     14.17 o 
  -6   6  19      170.79      176.87     14.80 o 
  -5   6  19       86.26      109.51     13.17 o 
  -4   6  19       34.00       41.15      8.31 o 
  -3   6  19        3.50        9.01      3.58 o 
  -2   6  19      290.36      301.84     11.33 o 
  -1   6  19     1245.66     1245.68     23.42 o 
   0   6  19      238.26      240.15      9.32 o 
   1   6  19      169.65      182.44      7.89 o 
   2   6  19        7.52        7.24      2.77 o 
   3   6  19        5.70        5.20      3.33 o 
   4   6  19        3.49       -0.20      3.69 o 
   5   6  19       97.98      104.01     10.14 o 
  -6   7  19       21.90       31.94      4.58 o 
  -5   7  19      161.35      191.94     14.64 o 
  -4   7  19      304.11      295.14     17.52 o 
  -3   7  19       27.33       36.61      7.41 o 
  -2   7  19       74.22       92.56     11.59 o 
  -1   7  19       72.46       75.24      5.62 o 
   0   7  19        0.23        3.82      2.73 o 
   1   7  19       39.66       40.41      4.84 o 
   2   7  19       10.12        9.95      3.08 o 
   3   7  19       49.38       62.52      7.78 o 
   4   7  19      121.84      134.03      9.22 o 
   5   7  19       28.89       40.04      7.00 o 
  -6   8  19        1.67        7.23      2.75 o 
  -5   8  19       43.96       61.00      9.75 o 
  -4   8  19        7.82       11.70      4.72 o 
  -3   8  19       36.69       47.43      8.55 o 
  -2   8  19       14.37        0.52      1.91 o 
  -1   8  19      448.67      463.12     21.69 o 
   0   8  19      354.24      366.14     10.70 o 
   1   8  19        1.12        6.50      2.60 o 
   2   8  19        5.96        2.92      3.59 o 
   3   8  19       10.46        8.60      3.50 o 
   4   8  19       67.14       67.87      8.36 o 
  -6   9  19       51.78       55.10      5.91 o 
  -5   9  19        0.18        3.90      3.36 o 
  -4   9  19      256.96      258.90     16.80 o 
  -3   9  19      306.50      296.77     17.60 o 
  -2   9  19      345.17      396.26     20.60 o 
  -1   9  19        6.81        9.43      3.91 o 
   0   9  19       61.84       58.44      6.67 o 
   1   9  19       46.33       56.51      6.97 o 
   2   9  19      461.46      474.14     13.32 o 
   3   9  19       58.64       67.79      6.66 o 
   4   9  19       51.44       48.45      7.28 o 
  -6  10  19       65.30       66.17      7.41 o 
  -5  10  19      124.94      134.53     14.70 o 
  -4  10  19       51.36       62.14     10.40 o 
  -3  10  19       14.90       18.63      6.44 o 
  -2  10  19       32.13       15.62      6.66 o 
  -1  10  19       28.24       23.04      4.76 o 
   0  10  19       67.73       64.35      7.08 o 
   1  10  19       62.94       63.13      5.79 o 
   2  10  19        6.87        6.07      3.49 o 
   3  10  19      109.54      121.57     13.11 o 
   4  10  19       28.10       22.91      6.24 o 
  -5  11  19      116.50       90.02     12.49 o 
  -4  11  19        0.42        0.25      2.55 o 
  -3  11  19      110.28      129.15     14.21 o 
  -2  11  19       34.05       30.82      8.10 o 
  -1  11  19        3.22        1.86      3.71 o 
   0  11  19       16.97       13.48      4.52 o 
   1  11  19      138.12      149.84      9.35 o 
   2  11  19      110.08      107.16      9.67 o 
   3  11  19       47.91       50.06      7.36 o 
   4  11  19      126.72      140.32     18.02 o 
  -5  12  19        9.39       11.81      5.38 o 
  -4  12  19       95.24      107.69     13.27 o 
  -3  12  19       37.26       36.94      8.45 o 
  -2  12  19       11.08       25.84      7.40 o 
  -1  12  19        7.55       17.02      6.56 o 
   0  12  19        0.17       -3.19      3.68 o 
   1  12  19        1.21       -0.12      3.32 o 
   2  12  19       20.23       17.39      6.13 o 
   3  12  19       50.50       47.63      7.17 o 
  -5  13  19       42.17       37.14      8.95 o 
  -4  13  19       80.43       79.95     12.01 o 
  -3  13  19       54.49       62.26     10.13 o 
  -2  13  19       60.05       67.62     11.01 o 
  -1  13  19       15.46       17.22      4.80 o 
   0  13  19        9.64       11.34      4.34 o 
   1  13  19        9.77       15.45      4.81 o 
   2  13  19       77.51       78.61      8.57 o 
   3  13  19       15.26       11.95      7.72 o 
  -4  14  19       10.69        1.09      5.04 o 
  -3  14  19       46.43       69.65     11.02 o 
  -2  14  19      175.49      204.17     15.92 o 
  -1  14  19        0.75       -3.33      3.33 o 
   0  14  19      220.32      239.78     11.94 o 
   1  14  19        4.15       10.34      4.77 o 
   2  14  19       12.13       11.31      7.61 o 
  -4  15  19      329.41      343.81     20.83 o 
  -3  15  19       74.30       76.54     11.92 o 
  -2  15  19        8.30       10.59      6.48 o 
  -1  15  19       37.97       41.95      7.76 o 
   0  15  19        8.29        5.01      4.22 o 
   1  15  19        5.55        2.66      6.48 o 
   2  15  19        0.03       -3.59      6.02 o 
  -3  16  19       54.74       45.70      9.88 o 
  -2  16  19       40.20       33.10      6.11 o 
  -1  16  19      186.35      223.79     11.79 o 
   0  16  19       16.09       16.51      5.50 o 
   1  16  19        9.59        0.94      6.73 o 
  -2  17  19        3.87       10.79      4.97 o 
  -1  17  19        2.19        1.07      3.74 o 
   0  17  19        1.34       -3.01      6.09 o 
  -6   0  20        0.82        6.63      4.00 o 
  -5   0  20       56.82       92.05     11.26 o 
  -4   0  20      111.18      127.91     11.85 o 
  -3   0  20      117.92      127.61     11.38 o 
  -2   0  20      153.01      157.25     12.42 o 
  -1   0  20      249.02      227.87     14.54 o 
   0   0  20      445.56      442.96     20.92 o 
   1   0  20       24.41       14.15      5.29 o 
   2   0  20      517.32      582.30     25.77 o 
   3   0  20        3.09        3.27      4.94 o 
   4   0  20        2.93        8.17      5.97 o 
   5   0  20       81.07       81.88     13.25 o 
  -6   1  20      186.95      210.21     14.92 o 
  -5   1  20        8.21        7.99      3.44 o 
  -4   1  20        8.86        5.13      3.44 o 
  -3   1  20      272.48      291.59     13.48 o 
  -2   1  20       45.33       50.77      6.17 o 
  -1   1  20      212.60      223.58     10.45 o 
   0   1  20      230.19      235.55     10.98 o 
   1   1  20      165.17      136.20      8.69 o 
   2   1  20      147.88      141.75      9.00 o 
   3   1  20        6.26        6.40      4.85 o 
   4   1  20        6.58        5.73      3.81 o 
   5   1  20        8.16        5.12      5.31 o 
  -6   2  20       97.68       94.93     12.63 o 
  -5   2  20      326.34      317.21     17.96 o 
  -4   2  20        9.35        3.87      3.12 o 
  -3   2  20       74.47       84.56      7.51 o 
  -2   2  20        4.91       -0.57      4.71 o 
  -1   2  20       47.11       48.86      6.08 o 
   0   2  20      456.50      452.69     15.06 o 
   1   2  20      548.41      555.23     19.80 o 
   2   2  20        2.67        5.46      3.68 o 
   3   2  20      393.34      405.13     22.16 o 
   4   2  20       21.51       10.45      4.04 o 
   5   2  20       51.81       51.34      7.53 o 
  -6   3  20        4.29       13.17      6.08 o 
  -5   3  20       32.36       24.34      7.41 o 
  -4   3  20      158.36      163.12      8.81 o 
  -3   3  20        6.72       -2.80      2.80 o 
  -2   3  20      133.14      133.83      8.08 o 
  -1   3  20        5.57        7.58      3.48 o 
   0   3  20       32.29       30.08      5.01 o 
   1   3  20        7.69        7.95      3.94 o 
   2   3  20      118.06      112.26     13.35 o 
   3   3  20      108.80      106.71     16.56 o 
   4   3  20       35.15       46.61      6.64 o 
   5   3  20        9.47        3.97      3.73 o 
  -6   4  20        1.02       10.14      5.39 o 
  -5   4  20      145.20      137.08     14.56 o 
  -4   4  20      218.28      194.03     14.32 o 
  -3   4  20        5.69       11.30      3.81 o 
  -2   4  20        0.40        0.65      2.65 o 
  -1   4  20       44.66       37.39      5.47 o 
   0   4  20        1.37       -0.08      2.38 o 
   1   4  20       16.96       12.59      4.16 o 
   2   4  20      209.70      235.14      9.38 o 
   3   4  20        2.79        7.25      4.07 o 
   4   4  20       29.16       35.96      6.41 o 
  -6   5  20        0.02        1.53      4.62 o 
  -5   5  20      265.19      263.92     17.57 o 
  -4   5  20      264.25      253.58     16.09 o 
  -3   5  20      146.88      142.32     12.11 o 
  -2   5  20       95.33      106.45      8.27 o 
  -1   5  20       57.72       60.96      6.41 o 
   0   5  20      142.58      146.23     11.45 o 
   1   5  20      337.42      339.06     13.47 o 
   2   5  20      187.77      182.79      8.64 o 
   3   5  20      233.19      250.01     12.51 o 
   4   5  20      111.43      114.27      8.35 o 
  -6   6  20        0.19       -1.31      4.88 o 
  -5   6  20       24.50       15.45      5.92 o 
  -4   6  20      237.38      251.51     16.24 o 
  -3   6  20      145.04      168.99     13.11 o 
  -2   6  20      445.92      463.11     14.74 o 
  -1   6  20       56.07       59.65      9.54 o 
   0   6  20        2.99       -0.68      3.08 o 
   1   6  20       89.24       87.92      6.67 o 
   2   6  20        0.65        4.40      3.70 o 
   3   6  20        2.87        6.65      4.21 o 
   4   6  20       41.45       40.01      5.51 o 
  -6   7  20       16.49       17.46      6.17 o 
  -5   7  20       18.36       19.70      6.75 o 
  -4   7  20      138.87      136.38     11.88 o 
  -3   7  20       14.12       16.84      5.81 o 
  -2   7  20        3.64        1.52      5.00 o 
   0   7  20      379.88      385.21     13.92 o 
   1   7  20        9.20       11.16      3.55 o 
   2   7  20       26.61       38.14      7.00 o 
   3   7  20       25.99       28.05      4.43 o 
   4   7  20       46.07       51.38      6.08 o 
  -6   8  20        0.17       -1.30      4.32 o 
  -5   8  20       47.40       53.98      8.71 o 
  -4   8  20        0.51        7.49      4.28 o 
  -3   8  20       16.95       15.87      6.23 o 
  -2   8  20       76.85       48.30      8.90 o 
  -1   8  20        2.14       -0.68      4.72 o 
   0   8  20       68.55       63.31      7.12 o 
   1   8  20       26.94       36.35      5.03 o 
   2   8  20      149.42      136.30     13.18 o 
   3   8  20        2.57        5.93      3.42 o 
   4   8  20       25.02       30.03      7.95 o 
  -6   9  20        4.26        3.34      5.14 o 
  -5   9  20       45.48       49.29      8.26 o 
  -4   9  20       97.73       91.68     11.62 o 
  -3   9  20      117.00      131.27     14.19 o 
  -2   9  20      103.73      108.35     12.91 o 
  -1   9  20        2.55        4.21      5.59 o 
   0   9  20      111.60      122.11      9.98 o 
   1   9  20        6.02        2.48      3.37 o 
   2   9  20        2.88        1.89      2.79 o 
   3   9  20       26.34       36.57      8.66 o 
   4   9  20       21.18       23.26      5.58 o 
  -5  10  20      154.63      176.81     14.27 o 
  -4  10  20        8.62        7.99      5.38 o 
  -3  10  20        3.21        3.95      3.69 o 
  -2  10  20      219.39      206.26     15.15 o 
  -1  10  20       68.16       81.12     11.43 o 
   0  10  20      321.43      339.41     19.92 o 
   1  10  20      181.98      194.32     15.45 o 
   2  10  20       93.07      104.42      7.53 o 
   3  10  20       39.41       44.44      5.64 o 
  -5  11  20       34.46       43.83      9.10 o 
  -4  11  20        2.06        2.46      2.99 o 
  -3  11  20       14.35       21.08      7.19 o 
  -2  11  20        4.80        9.64      6.01 o 
  -1  11  20      207.89      220.20     15.96 o 
   0  11  20       11.53       27.76      8.13 o 
   1  11  20       12.15       19.60      4.96 o 
   2  11  20      139.48      147.65      8.56 o 
   3  11  20      122.47      117.07     12.56 o 
  -5  12  20      269.94      246.32     17.92 o 
  -4  12  20      153.75      169.58     14.15 o 
  -3  12  20        8.38        6.55      5.81 o 
  -2  12  20       16.64       17.14      7.01 o 
  -1  12  20        8.29       14.13      6.56 o 
   0  12  20        3.92        9.73      6.36 o 
   1  12  20       68.78       82.25      8.49 o 
   2  12  20       24.21       19.83      5.24 o 
   3  12  20       49.70       41.22      7.02 o 
  -4  13  20       26.48       29.33      8.25 o 
  -3  13  20        1.95       -3.38      4.63 o 
  -2  13  20       39.97       32.61      8.56 o 
  -1  13  20      345.70      370.16     20.88 o 
   0  13  20       61.98       69.75     10.42 o 
   1  13  20        0.14       -3.10      3.32 o 
   2  13  20        2.14        3.00      5.63 o 
  -4  14  20        2.94       -3.77      4.06 o 
  -3  14  20        1.68       -0.32      5.60 o 
  -2  14  20      165.46      184.36     15.21 o 
  -1  14  20       32.67       34.15      8.46 o 
   0  14  20      179.76      210.78     17.56 o 
   1  14  20       23.12       20.65      5.05 o 
   2  14  20        6.98       20.10      7.77 o 
  -3  15  20       93.80       99.73     13.41 o 
  -2  15  20        0.35        3.54      5.96 o 
  -1  15  20       26.13       11.22      7.08 o 
   0  15  20       45.56       51.20      9.09 o 
   1  15  20       17.92       16.96      6.94 o 
  -2  16  20      182.57      182.34     15.57 o 
  -1  16  20       21.91       38.53      9.58 o 
   0  16  20       56.90       49.02      7.39 o 
  -6   1  21       51.17       59.71      9.34 o 
  -5   1  21       33.93       36.93     14.97 o 
  -4   1  21       86.35       79.42      7.73 o 
  -3   1  21      128.93      145.37      8.86 o 
  -2   1  21      144.52      134.09      9.20 o 
  -1   1  21      313.41      304.43     12.32 o 
   0   1  21      312.06      332.14     13.36 o 
   1   1  21      478.34      482.51     20.40 o 
   2   1  21      105.09       95.46     15.03 o 
   3   1  21       17.16       29.16      5.64 o 
   4   1  21       36.01       30.41     23.28 o 
  -6   2  21       34.84       53.90      9.26 o 
  -5   2  21      154.50      144.34     12.75 o 
  -4   2  21      263.31      270.36     13.01 o 
  -3   2  21       50.58       58.01      6.62 o 
  -2   2  21      182.43      172.30      9.41 o 
  -1   2  21       31.19       27.66      5.78 o 
   0   2  21        5.26        5.33      3.52 o 
   1   2  21      121.87      127.47      9.10 o 
   2   2  21      530.72      554.47     18.51 o 
   3   2  21       84.25       78.46     12.08 o 
   4   2  21        6.95       16.28     10.92 o 
  -6   3  21      108.76      106.35     13.42 o 
  -5   3  21       20.59       30.58      7.66 o 
  -4   3  21        0.17       -0.78      6.62 o 
  -3   3  21       91.12      108.76     13.20 o 
  -2   3  21      233.76      235.40     10.84 o 
  -1   3  21       25.97       20.06      4.66 o 
   0   3  21        0.26       -1.76      3.07 o 
   1   3  21       24.73       32.71      5.87 o 
   2   3  21       31.61       21.43      5.15 o 
   3   3  21      327.98      336.96     14.82 o 
   4   3  21        6.33        4.98      3.81 o 
  -6   4  21       16.23       20.50      7.38 o 
  -5   4  21      379.21      347.28     19.77 o 
  -4   4  21       81.18       82.98     11.61 o 
  -3   4  21       16.82       10.87      3.92 o 
  -2   4  21       78.27       84.13      9.71 o 
  -1   4  21       68.65       72.10      7.44 o 
   0   4  21      128.45      132.35      9.17 o 
   1   4  21       63.00       68.08     16.10 o 
   2   4  21       30.46       34.47      6.20 o 
   3   4  21       94.39      101.39      9.80 o 
   4   4  21        8.72       11.05      4.67 o 
  -6   5  21      221.27      184.83     15.34 o 
  -5   5  21        7.42       12.48      6.28 o 
  -4   5  21        0.40        4.75      4.90 o 
  -3   5  21       64.01       56.78      9.55 o 
  -2   5  21       14.62       22.37      4.40 o 
  -1   5  21      186.64      177.43      9.70 o 
   0   5  21        3.10        2.37      6.24 o 
   1   5  21      134.83      135.36     10.30 o 
   2   5  21       60.02       61.14      7.57 o 
   3   5  21       87.35       90.76      9.43 o 
   4   5  21       27.10       19.71      5.46 o 
  -6   6  21      108.74      113.04     14.11 o 
  -5   6  21        1.45        1.96      4.77 o 
  -4   6  21       80.94       74.95     10.99 o 
  -3   6  21      105.84      112.74     13.15 o 
  -2   6  21       81.11       54.93      9.11 o 
  -1   6  21       50.87       49.80      6.32 o 
   1   6  21        0.96        1.75      3.57 o 
   2   6  21      421.06      445.19     16.46 o 
   3   6  21       13.16        8.24      4.57 o 
   4   6  21        0.17        1.42      3.65 o 
  -6   7  21       24.85       42.91      9.62 o 
  -5   7  21       19.80       23.89      7.51 o 
  -4   7  21        8.92       16.95      5.70 o 
  -3   7  21       15.67       17.88      5.83 o 
  -2   7  21       74.26       84.24     11.64 o 
  -1   7  21        7.42        4.25      6.39 o 
   0   7  21      122.55      130.13      9.84 o 
   1   7  21        4.87        5.02      3.80 o 
   2   7  21      127.74      124.03     10.22 o 
   3   7  21        1.52        2.01      3.58 o 
   4   7  21      154.71      165.70     11.69 o 
  -5   8  21       76.38       72.41     11.30 o 
  -4   8  21      283.85      307.24     18.49 o 
  -3   8  21        1.18        1.75      3.86 o 
  -2   8  21        0.18        7.82      5.49 o 
  -1   8  21        0.16        3.77      5.21 o 
   0   8  21        0.14       -2.96      3.00 o 
   1   8  21      660.40      723.79     20.92 o 
   2   8  21      210.25      208.72     25.24 o 
   3   8  21       55.99       59.16      8.00 o 
  -5   9  21       61.31       60.03     10.00 o 
  -4   9  21       69.05       60.93      9.80 o 
  -3   9  21        2.73        9.55      6.20 o 
  -2   9  21       54.15       60.09     10.17 o 
  -1   9  21       30.27       31.26      8.41 o 
   0   9  21        2.43        1.73      5.11 o 
   1   9  21      164.30      185.28     10.56 o 
   2   9  21       88.15       97.67     19.77 o 
   3   9  21       29.79       37.73      6.61 o 
  -5  10  21        7.87        4.20      3.79 o 
  -4  10  21       51.68       52.28      9.89 o 
  -3  10  21        1.15        2.45      3.17 o 
  -2  10  21      126.94      125.93     14.60 o 
  -1  10  21       21.37       28.46      8.29 o 
   0  10  21        1.57       -0.96      5.32 o 
   1  10  21        9.71        1.39      5.37 o 
   2  10  21      135.13      130.13     23.38 o 
   3  10  21      105.50      126.99      8.74 o 
  -4  11  21       15.91       25.13      7.54 o 
  -3  11  21       67.97       74.40     11.79 o 
  -2  11  21      244.59      307.29     19.39 o 
  -1  11  21        0.35        0.07      5.26 o 
   0  11  21      313.67      326.62     19.93 o 
   1  11  21       58.92       77.36     12.27 o 
   2  11  21        0.01        0.75      4.62 o 
  -4  12  21        8.08       17.37      7.20 o 
  -3  12  21       10.80        7.07      6.14 o 
  -2  12  21        9.63       18.71      7.12 o 
  -1  12  21        1.94        5.08      6.26 o 
   0  12  21       28.09       37.28      9.00 o 
   1  12  21        9.37       16.02      7.45 o 
   2  12  21        0.50       -3.75      5.89 o 
  -4  13  21       18.76       35.34      8.40 o 
  -3  13  21       89.78      103.02     14.31 o 
  -2  13  21      209.46      188.22     15.85 o 
  -1  13  21      472.73      488.15     24.87 o 
   0  13  21       86.74       88.29     12.95 o 
   1  13  21        3.19        9.73      6.24 o 
   2  13  21        8.21        7.54      4.51 o 
  -3  14  21      160.89      208.45     16.93 o 
  -2  14  21        4.08        1.16      5.90 o 
  -1  14  21       12.29       22.54      7.54 o 
   0  14  21      388.15      404.57     22.70 o 
   1  14  21       25.01       29.42      6.10 o 
  -2  15  21       44.40       30.59      8.84 o 
  -1  15  21        3.26       -1.82      6.03 o 
   0  15  21       20.45       16.13      7.74 o 
  -5   0  22        8.51       16.74      5.89 o 
  -4   0  22       41.46       49.07      9.41 o 
  -3   0  22       73.34       76.66     11.29 o 
  -2   0  22      688.01      712.66     28.15 o 
  -1   0  22       81.42       78.55     11.66 o 
   0   0  22       24.80       15.82      6.81 o 
   1   0  22        0.01        6.21      5.86 o 
   2   0  22       59.27       82.58     11.56 o 
   3   0  22     2072.01     2214.52     64.09 o 
   4   0  22       20.31       36.39      9.46 o 
  -6   1  22        0.43       12.49      5.65 o 
  -5   1  22       14.79       15.75      4.42 o 
  -4   1  22        0.04       -0.21      3.06 o 
  -3   1  22        1.09        4.78      4.00 o 
  -2   1  22        0.01        1.65      3.58 o 
  -1   1  22       32.64       38.16      7.91 o 
   0   1  22        0.08        3.30      6.16 o 
   1   1  22       57.34       52.50      8.45 o 
   2   1  22       22.03       32.20      7.32 o 
   3   1  22        4.33        2.32      3.37 o 
   4   1  22        2.93        0.62      4.53 o 
  -6   2  22        0.00        0.68      4.76 o 
  -5   2  22       46.67       63.67     10.76 o 
  -4   2  22        3.26        1.23      3.34 o 
  -3   2  22       46.47       53.87      6.79 o 
  -2   2  22      221.26      260.24     11.72 o 
  -1   2  22       22.47       17.93      4.80 o 
   0   2  22       52.84       73.55      9.14 o 
   1   2  22       30.29       30.98      8.65 o 
   2   2  22      106.22      113.80      9.99 o 
   3   2  22        2.13        6.60      3.65 o 
   4   2  22      111.22      119.91     11.57 o 
  -6   3  22       59.75       77.03     12.24 o 
  -5   3  22       51.94       48.42      9.43 o 
  -4   3  22      102.73      100.60     13.17 o 
  -3   3  22        5.09        2.72      3.62 o 
  -2   3  22       58.58       64.00      6.97 o 
  -1   3  22       50.06       58.91      8.68 o 
   0   3  22       53.86       59.30      7.08 o 
   1   3  22        1.63        1.10      3.52 o 
   2   3  22      298.81      307.60     14.01 o 
   3   3  22       50.20       48.99      7.25 o 
   4   3  22       51.49       43.91      7.02 o 
  -6   4  22       11.30       10.59      6.11 o 
  -5   4  22        0.40       -4.29      4.29 o 
  -4   4  22        2.55        1.81      5.51 o 
  -3   4  22       29.46       29.29      7.98 o 
  -2   4  22       17.16       21.23      4.81 o 
  -1   4  22      162.45      180.61      9.97 o 
   0   4  22        0.04        1.20      3.21 o 
   1   4  22        0.41       -1.46      3.60 o 
   2   4  22        5.02        3.93      4.14 o 
   3   4  22       76.87       81.97     13.09 o 
  -5   5  22      279.27      267.40     18.10 o 
  -4   5  22       57.69       66.34     10.76 o 
  -3   5  22      122.43       95.18     12.22 o 
  -2   5  22       73.49       74.87      7.45 o 
  -1   5  22      240.37      234.52     11.85 o 
   0   5  22      105.31      123.46     10.02 o 
   1   5  22      213.86      222.31     16.45 o 
   2   5  22       22.98       14.71      5.12 o 
   3   5  22       88.65       79.18      9.07 o 
  -5   6  22        0.07       -0.19      5.01 o 
  -4   6  22       56.80       45.95      9.23 o 
  -3   6  22        2.85       -2.25      3.64 o 
  -2   6  22        1.31       -1.67      3.74 o 
  -1   6  22        1.81       -1.14      3.05 o 
   0   6  22        7.02        2.89      5.93 o 
   1   6  22      149.04      163.66     10.19 o 
   2   6  22       47.27       49.01     15.17 o 
   3   6  22        0.28        6.60      4.01 o 
  -5   7  22      108.11      121.17     14.37 o 
  -4   7  22        0.63        2.40      3.96 o 
  -3   7  22       41.17       53.12      9.50 o 
  -2   7  22      271.27      264.78     17.50 o 
  -1   7  22       41.09       35.71      8.48 o 
   0   7  22       26.37       33.69      5.78 o 
   1   7  22       39.79       46.23     15.58 o 
   2   7  22      205.36      199.07     11.50 o 
   3   7  22        6.08       10.76      4.50 o 
  -5   8  22       58.59       57.68     10.46 o 
  -4   8  22      139.79      131.03     12.18 o 
  -3   8  22        0.76       -0.05      4.36 o 
  -2   8  22       70.61       74.58     11.60 o 
  -1   8  22       32.15       24.92      7.55 o 
   0   8  22       45.40       42.92      6.31 o 
   1   8  22        5.03        5.83      5.34 o 
   2   8  22        5.81        8.66      4.50 o 
   3   8  22      130.46      129.17     11.33 o 
  -5   9  22       25.91       30.26      6.81 o 
  -4   9  22        2.12        5.13      4.29 o 
  -3   9  22       37.24       31.30      8.39 o 
  -2   9  22      100.33       17.00      5.51 o 
  -1   9  22       31.04       27.02      8.29 o 
   0   9  22       14.68       14.45      7.27 o 
   1   9  22      149.58      173.32     10.36 o 
   2   9  22       86.45       82.84      8.64 o 
   3   9  22       38.50       45.33      7.15 o 
  -4  10  22       18.71       20.79      7.58 o 
  -3  10  22      160.94       44.40      8.97 o 
  -2  10  22       22.59       18.36      7.52 o 
  -1  10  22       23.53       27.20      8.40 o 
   0  10  22       65.68       71.06     11.29 o 
   1  10  22      176.67      181.82     15.39 o 
   2  10  22       36.45       48.90      9.56 o 
  -4  11  22        0.51        2.95      4.68 o 
  -3  11  22       39.66       29.08      8.22 o 
  -2  11  22       10.04       18.44      7.51 o 
  -1  11  22        1.32       -4.68      4.97 o 
   0  11  22      296.67      275.62     18.67 o 
   1  11  22        1.12       -4.51      4.51 o 
   2  11  22        0.05        9.41      6.00 o 
  -3  12  22       63.79       53.50     10.61 o 
  -2  12  22       29.26       35.67      8.83 o 
  -1  12  22       61.95       80.74     12.75 o 
   0  12  22       23.05       21.78      8.45 o 
   1  12  22      132.30      151.90     16.88 o 
  -3  13  22       29.02       21.80      7.57 o 
  -2  13  22        4.15        4.21      6.58 o 
  -1  13  22       86.94       96.10     13.38 o 
   0  13  22       47.13       49.43     10.25 o 
   1  13  22        0.42       -3.02      5.10 o 
  -1  14  22       59.44       77.38     12.65 o 
  -5   1  23       19.82       15.72      4.59 o 
  -4   1  23       16.29       26.77      5.30 o 
  -3   1  23       22.72       20.92      5.01 o 
  -2   1  23        7.34        9.23      4.39 o 
  -1   1  23       46.57       38.60      6.41 o 
   0   1  23        3.83        6.24      5.10 o 
   1   1  23       25.33       19.11      4.90 o 
   2   1  23       74.08       73.04     16.76 o 
   3   1  23       10.54        7.75      3.78 o 
  -5   2  23       11.09       25.13      7.64 o 
  -4   2  23       31.28       31.20      5.56 o 
  -3   2  23       41.66       36.49      6.04 o 
  -2   2  23       12.78       11.71      4.61 o 
  -1   2  23       54.24       43.43      8.72 o 
   0   2  23        2.61       -1.68      3.14 o 
   1   2  23        0.04        4.82      3.64 o 
   2   2  23       46.30       37.75      6.37 o 
   3   2  23       32.98       22.76      5.44 o 
  -5   3  23       11.10        5.53      6.04 o 
  -4   3  23       87.03      124.39     14.42 o 
  -3   3  23       39.94       39.98      9.05 o 
  -2   3  23       49.98       53.37      6.92 o 
  -1   3  23      109.17      105.40     12.11 o 
   0   3  23      117.80      128.42     12.04 o 
   1   3  23       94.00      105.40      9.64 o 
   2   3  23      469.62      519.77     23.14 o 
   3   3  23      492.45      495.28     18.79 o 
  -5   4  23       53.08       37.54      9.20 o 
  -4   4  23        6.01        7.50      5.71 o 
  -3   4  23      108.66       97.22     12.55 o 
  -2   4  23      111.79      109.31     10.99 o 
  -1   4  23        0.08        1.41      3.64 o 
   0   4  23       24.78       21.81      5.22 o 
   1   4  23       25.76       30.31      5.97 o 
   2   4  23       26.02       26.84      8.72 o 
   3   4  23       56.65       59.03      8.25 o 
  -5   5  23        1.92        2.76      5.29 o 
  -4   5  23       19.38       14.53      6.91 o 
  -3   5  23        9.22        1.09      5.22 o 
  -2   5  23       91.63       91.27      8.31 o 
  -1   5  23        0.01       -1.90      7.16 o 
   0   5  23       30.77       32.56      5.93 o 
   2   5  23        9.64       10.76      4.74 o 
   3   5  23       33.53       47.09      7.48 o 
  -5   6  23        5.31        7.08      6.43 o 
  -4   6  23        5.96        6.35      5.08 o 
  -3   6  23      136.16      144.75     13.00 o 
  -2   6  23      706.59      700.54     29.37 o 
  -1   6  23      390.45      412.33     15.27 o 
   0   6  23        0.73       -2.49      3.48 o 
   1   6  23       14.00        8.27      4.30 o 
   2   6  23        4.12       -1.13      5.25 o 
   3   6  23       80.47       76.18      9.15 o 
  -5   7  23        6.01        3.19      4.82 o 
  -4   7  23        5.10       -0.03      4.74 o 
  -3   7  23      124.32      153.48     13.27 o 
  -2   7  23       20.66       25.96      7.76 o 
  -1   7  23        0.01        3.80      5.44 o 
   0   7  23        1.64        4.51      3.80 o 
   1   7  23       88.50      124.30     10.67 o 
   2   7  23       18.38       13.89      8.11 o 
  -4   8  23        0.82        2.53      4.73 o 
  -3   8  23       80.77       98.45     12.63 o 
  -2   8  23       55.75       48.74      9.78 o 
  -1   8  23      329.83      252.05     17.40 o 
   0   8  23       11.86        8.45      5.99 o 
   1   8  23        1.62       -0.17      3.34 o 
   2   8  23       16.54       16.84      5.43 o 
  -4   9  23       99.03       99.85     13.15 o 
  -3   9  23       34.99       30.52      8.39 o 
  -2   9  23        0.35        0.31      3.38 o 
  -1   9  23        0.44        2.97      6.12 o 
   0   9  23       52.20       57.06     10.89 o 
   1   9  23       37.44       43.34      8.01 o 
   2   9  23       47.60       55.71      7.41 o 
  -3  10  23        0.75        3.28      5.42 o 
  -2  10  23       15.41       12.26      6.82 o 
  -1  10  23        1.25       -1.49      5.31 o 
   0  10  23        3.87       -0.34      5.24 o 
   1  10  23       13.56       15.96      6.73 o 
  -3  11  23       25.24       21.37      7.59 o 
  -2  11  23       14.85       11.70      6.73 o 
  -1  11  23       12.19       12.79      6.83 o 
   0  11  23        3.46       10.65      6.67 o 
   1  11  23      185.30      202.40     16.41 o 
  -2  12  23        1.03        7.13      6.57 o 
  -1  12  23        4.25        4.49      6.60 o 
   0  12  23        7.07        6.99      6.67 o 
  -5   0  24      126.50      175.94     14.38 o 
  -4   0  24        0.16       -4.53      4.53 o 
  -3   0  24        9.83        5.36      5.57 o 
  -2   0  24       22.49        8.07      6.42 o 
  -1   0  24      347.23      370.73     21.09 o 
   0   0  24       21.41       22.88      8.04 o 
   1   0  24        8.50       15.16      7.31 o 
   2   0  24      364.11      378.15     22.44 o 
  -5   1  24        7.95        3.37      5.95 o 
  -4   1  24        1.19       -3.17      3.17 o 
  -3   1  24        3.40        3.62      4.02 o 
  -2   1  24       39.59       42.32      6.96 o 
  -1   1  24        0.45       -3.21      3.21 o 
   0   1  24       16.33       24.69      5.85 o 
   1   1  24       17.22       13.54      4.56 o 
   2   1  24        0.52       -0.94      3.24 o 
  -5   2  24        2.37        1.98      5.50 o 
  -4   2  24        0.00        3.88      3.39 o 
  -3   2  24        1.73        0.80      4.77 o 
  -2   2  24       18.66       28.43      7.77 o 
  -1   2  24       21.31        9.12      9.75 o 
   0   2  24      162.92      153.30     10.59 o 
   1   2  24       42.08       51.09      7.51 o 
   2   2  24        4.30        5.51      4.51 o 
  -5   3  24       77.54       74.31     12.36 o 
  -4   3  24        8.83       -0.02      5.33 o 
  -3   3  24       37.29       36.01      6.11 o 
  -2   3  24      138.63      144.34     10.66 o 
  -1   3  24       39.60       27.24      6.40 o 
   0   3  24        8.38       11.65      4.45 o 
   1   3  24       56.90       59.47     13.10 o 
   2   3  24       29.89       24.62      5.89 o 
  -4   4  24       37.23       40.21      9.44 o 
  -3   4  24        6.27        9.30      6.13 o 
  -2   4  24       17.08       17.34      4.69 o 
  -1   4  24       36.09       44.73     12.28 o 
   0   4  24       15.50       11.24      4.41 o 
   1   4  24        0.19       -0.88      3.44 o 
   2   4  24        0.14        0.70      4.63 o 
  -4   5  24       13.04       18.34      7.29 o 
  -3   5  24       57.91       44.89      9.13 o 
  -2   5  24       41.23       37.86      5.91 o 
  -1   5  24       57.81       53.25      6.97 o 
   0   5  24       74.28       69.61      7.90 o 
   1   5  24      107.46      104.04      9.96 o 
   2   5  24      131.49      147.41     11.78 o 
  -4   6  24        9.22        0.52      5.20 o 
  -3   6  24       11.87       18.37      7.19 o 
  -2   6  24      215.39      203.55     15.64 o 
  -1   6  24       54.21       60.64      7.16 o 
   0   6  24        5.59        4.68      4.07 o 
   1   6  24        7.55       17.81      6.26 o 
   2   6  24       53.67       59.50      7.88 o 
  -4   7  24      136.31      149.41     16.21 o 
  -3   7  24        9.39        6.59      5.00 o 
  -2   7  24      291.87      276.49     18.33 o 
  -1   7  24      154.42      157.52     17.18 o 
   0   7  24       12.67       16.34      4.85 o 
   1   7  24      171.70      188.99     11.27 o 
   2   7  24        0.03        1.50      3.85 o 
  -3   8  24        5.99        0.93      3.86 o 
  -2   8  24        3.09        1.19      5.52 o 
  -1   8  24       59.75        1.16      3.37 o 
   0   8  24       17.84       23.47      8.15 o 
   1   8  24        8.97        7.66      4.40 o 
  -3   9  24      259.02      324.38     20.75 o 
  -2   9  24       34.34       25.14      8.19 o 
  -1   9  24       55.58       68.24     12.00 o 
   0   9  24        2.90        3.38      5.78 o 
   1   9  24        1.34        1.90      5.11 o 
  -2  10  24       34.71       35.59      9.35 o 
  -1  10  24       38.74       30.46      8.55 o 
   0  10  24       75.84      102.51     13.69 o 
  -1  11  24       30.28       29.58      8.70 o 
  -4   1  25       48.77       54.79     15.57 o 
  -3   1  25      154.73      174.99     10.81 o 
  -2   1  25      109.51      130.85     10.74 o 
  -1   1  25      264.94      293.46     14.25 o 
   0   1  25       84.49       77.63      8.94 o 
   1   1  25       15.73       17.41      5.13 o 
   2   1  25       73.59       75.97     12.90 o 
  -4   2  25       15.48       23.57      7.69 o 
  -3   2  25       71.15       55.23      7.11 o 
  -2   2  25       60.90       55.20      7.64 o 
  -1   2  25        0.11        0.10      3.30 o 
   0   2  25      134.26      138.57     13.73 o 
   1   2  25       53.16       58.00      7.47 o 
   2   2  25       57.20       53.50      8.17 o 
  -4   3  25       47.53       59.87     11.05 o 
  -3   3  25       16.15       15.35      4.90 o 
  -2   3  25        6.12       15.46      5.17 o 
  -1   3  25        0.89        1.14      4.19 o 
   0   3  25        6.82       -1.88      3.11 o 
   1   3  25        0.40        1.66      3.42 o 
  -4   4  25       24.31       25.03      8.38 o 
  -3   4  25       28.36       26.17      8.30 o 
  -2   4  25       16.90        8.32      4.38 o 
  -1   4  25       67.54       67.30      7.94 o 
   0   4  25       95.23       94.71      9.40 o 
   1   4  25      126.33      111.90     10.34 o 
  -3   5  25        2.90        5.09      6.27 o 
  -2   5  25      146.34      164.53     14.74 o 
  -1   5  25        8.72        4.76      3.45 o 
   0   5  25       31.45       34.55      6.76 o 
   1   5  25       12.47        6.42      5.90 o 
  -3   6  25       53.67       48.35      9.95 o 
  -2   6  25        5.74        1.34      3.64 o 
  -1   6  25      104.30      100.02     13.48 o 
   0   6  25        4.03        8.95      5.02 o 
   1   6  25      107.64      113.51     10.47 o 
  -3   7  25        6.67       -0.20      4.27 o 
  -2   7  25       28.07       26.69      7.80 o 
  -1   7  25       18.94       28.56      9.13 o 
   0   7  25      105.93      109.12     13.84 o 
  -2   8  25        8.65        4.39      6.13 o 
  -1   8  25        1.58        5.61      5.34 o 
   0   8  25       39.18       46.20     10.65 o 
  -3   0  26        7.08       10.00      7.43 o 
  -2   0  26        5.48        8.07      6.62 o 
  -1   0  26       34.28       37.51      9.50 o 
   0   0  26        5.05        1.34      6.69 o 
   1   0  26      112.26      167.34     18.30 o 
  -3   1  26       15.49       20.50      5.52 o 
  -2   1  26      156.63      142.36     11.41 o 
  -1   1  26       42.08       59.80      7.97 o 
   0   1  26       22.17       22.33      5.93 o 
   1   1  26       36.57       31.04      6.44 o 
  -3   2  26      388.30      423.00     16.43 o 
  -2   2  26      120.38      138.81     11.41 o 
  -1   2  26       24.23       20.28      5.80 o 
   0   2  26       10.15        9.54      4.90 o 
  -3   3  26      189.91      200.08     16.92 o 
  -2   3  26        5.09        4.12      3.96 o 
  -1   3  26       24.71       15.42      6.08 o 
   0   3  26       16.26       13.74      4.98 o 
  -2   4  26       22.25       15.10      4.94 o 
  -1   4  26      142.48      173.84     15.30 o 
   0   4  26       90.88       80.73     12.23 o 
  -2   5  26      132.51      129.17     15.62 o 
  -1   5  26       22.62       26.22      6.69 o 
   0   5  26        9.01        5.97      8.40 o 
  -1   6  26       71.59       75.70     12.13 o 
                                                 
